# Supplementary material for: Metabolomic responses are more sensitive in muscle than serum following 28 days of arduous exercise with erythropoietin administration
Source: Exp Physiol. 2026 Apr 11;111(5):2613–26. doi: 10.1113/EP093342 (PMC13131109; doi:10.1113/EP093342)
Supplement: Supplementary file 5 — Supporting Information [file EPH-111-2613-s003.xlsx]

## Sheet: Serum_data_normalized_From_Meta
Pvalue		Vol1_d0	Vol4_d0	Vol5_d0	Vol6_d0	Vol8_d0	Vol9_d0	Vol10_d0	Vol1_d1	Vol4_d1	Vol5_d1	Vol6_d1	Vol8_d1	Vol9_d1	Vol10_d1		Pvalue	Rank	pm over k	B&H FDR										AVG % Change	SD
	Label	0	0	0	0	0	0	0	1	1	1	1	1	1	1							VOL1	VOL4	VOL5	VOL6	VOL8	VOL9	VOL10
0.000422371	N-acetylputrescine	6.37098	6.20304	6.43634	6.24852	6.34035	6.20215	6.33259	6.49591	6.24339	6.50119	6.36636	6.40412	6.28233	6.40515		0.000422371	1	0.276653	0.0984386		1.96103	0.650487	1.00754	1.88584	1.0058	1.29271	1.14587		1.27847	0.482129
0.000467932	X-11849	6.21419	5.87054	4.84921	5.86836	5.54817	4.84921	5.783	7.06187	6.605	6.12114	6.47952	6.52369	6.5389	6.52798		0.000467932	2	0.153248	0.0984386		13.6411	12.5109	26.2297	10.4144	17.5828	34.8446	12.8822		18.3008	8.98028
0.000482486	1-margaroyl-2-arachidonoyl-GPC (17:0/20:4)*	7.47061	7.64779	7.36779	7.58357	7.54251	7.62604	7.42453	7.43398	7.58826	7.2908	7.46355	7.47067	7.55302	7.37764		0.000482486	3	0.105343	0.0984386		-0.490442	-0.778434	-1.04508	-1.58266	-0.952389	-0.957456	-0.631529		-0.919712	0.35237
0.000601152	cerotoylcarnitine (C26)*	6.33613	6.10184	6.24405	6.33831	6.4669	6.46894	6.1925	6.55392	6.38441	6.41421	6.381	6.67335	6.63844	6.44268		0.000601152	4	0.0984386	0.0984386		3.43717	4.631	2.7252	0.673587	3.19227	2.62023	4.03993		3.04563	1.26406
0.000838152	cholesterol	8.32251	8.24635	8.23927	8.31443	8.34992	8.32056	8.27973	8.26087	8.2024	8.19459	8.29237	8.28219	8.28525	8.25946		0.000838152	5	0.109798	0.109798		-0.740738	-0.532963	-0.542233	-0.265298	-0.811062	-0.424442	-0.244803		-0.508791	0.217165
0.00144756	1-stearoyl-2-docosahexaenoyl-GPC (18:0/22:6)	8.31724	8.32441	8.27812	8.37409	8.44218	8.26059	8.20612	8.23084	8.16394	8.12413	8.22705	8.31802	8.21541	8.16762		0.00144756	6	0.158026	0.158026		-1.03889	-1.9278	-1.86017	-1.75599	-1.47063	-0.546826	-0.469077		-1.29563	0.615184
0.00179023	X-21339	7.00085	7.12941	7.0739	6.98236	6.92026	7.17078	7.21459	6.91608	7.04663	6.96644	6.87525	6.84485	7.0888	7.21941		0.00179023	7	0.167514	0.167514		-1.21084	-1.16104	-1.51909	-1.53404	-1.08968	-1.14327	0.0669061		-1.08444	0.538824
0.00235687	1-stearoyl-2-arachidonoyl-GPC (18:0/20:4)	9.14769	9.19277	9.10174	9.21229	9.16817	9.17588	9.04146	9.07147	9.10309	8.95848	9.05582	9.04916	9.07266	9.04098		0.00235687	8	0.192968	0.179618		-0.833259	-0.975614	-1.57407	-1.69845	-1.29812	-1.12488	-0.00530888		-1.07282	0.56311
0.0026991	glutarylcarnitine (C5-DC)	6.91676	6.81454	6.92533	6.89633	6.86539	6.60567	6.87158	6.73268	6.71817	6.85875	6.76744	6.76255	6.57323	6.81926		0.0026991	9	0.196434	0.179618		-2.66132	-1.41414	-0.961456	-1.86891	-1.49806	-0.491018	-0.761441		-1.37948	0.7353
0.00274225	X-21752	6.09749	5.24525	5.09801	5.28314	6.3024	5.38348	5.62537	6.26067	5.81023	5.39551	5.41371	6.78983	6.09912	6.02738		0.00274225	10	0.179618	0.179618		2.6762	10.7712	5.83545	2.47137	7.73409	13.2934	7.1463		7.13257	3.97546
0.00313414	homostachydrine*	6.61124	6.31872	6.48066	6.26	6.59074	6.80959	6.54758	6.99698	6.73911	6.53528	6.7026	6.8562	7.07496	6.64594		0.00313414	11	0.186624	0.183958		5.83456	6.65302	0.842893	7.07037	4.02779	3.89704	1.50237		4.26115	2.43484
0.00337023	X-11847	6.7584	6.29718	4.47178	5.96804	5.17069	4.47178	6.45532	7.43898	6.99004	5.62651	6.43339	6.93077	6.53282	7.20068		0.00337023	12	0.183958	0.183958		10.0702	11.0027	25.8225	7.79732	34.0397	46.0897	11.5465		20.9098	14.7525
0.00565871	X-21383	6.48795	7.22949	5.95783	7.1602	6.26566	6.31674	6.66545	6.31369	6.79654	5.91726	6.68876	6.07534	6.15207	6.42337		0.00565871	13	0.285112	0.285112		-2.68592	-5.98861	-0.681086	-6.58413	-3.0376	-2.60687	-3.63192		-3.60231	2.05222
0.00614836	2,3-dihydroxy-5-methylthio-4-pentenoate (DMTPA)*	6.74912	6.5961	6.72216	6.69597	6.60348	6.64773	6.69066	6.80366	6.67133	6.71386	6.72187	6.65528	6.71187	6.73078		0.00614836	14	0.287655	0.287655		0.808105	1.14054	-0.123383	0.386785	0.78442	0.964871	0.599657		0.651571	0.418879
0.00837632	lignoceroyl sphingomyelin (d18:1/24:0)	8.43422	8.28156	8.42454	8.46001	8.43005	8.3958	8.31233	8.40107	8.23962	8.27369	8.36006	8.33982	8.30113	8.31029		0.00837632	15	0.365766	0.322967		-0.393018	-0.506402	-1.79065	-1.18133	-1.0703	-1.12755	-0.024614		-0.870553	0.595171
0.00851306	1-pentadecanoyl-2-arachidonoyl-GPC (15:0/20:4)*	7.17081	7.24615	7.13497	7.23071	7.13573	7.3118	7.21786	7.12086	7.23371	7.06538	7.22858	7.07967	7.26407	7.1985		0.00851306	16	0.348503	0.322967		-0.696643	-0.171705	-0.975351	-0.0295545	-0.785722	-0.652794	-0.268099		-0.51141	0.353924
0.00880711	carotene diol (1)	7.33104	7.63424	6.93171	7.29156	7.357	7.35927	7.45508	7.21906	7.51352	6.88293	7.29149	7.23599	7.22309	7.43454		0.00880711	17	0.339333	0.322967		-1.52741	-1.58135	-0.70365	-0.000987443	-1.64491	-1.85046	-0.275611		-1.08348	0.743541
0.00924576	1-palmitoyl-2-linoleoyl-GPE (16:0/18:2)	7.28997	7.11389	7.34724	7.1659	7.2205	7.24916	7.00869	7.27417	7.26027	7.48739	7.32899	7.34553	7.2659	7.1285		0.00924576	18	0.336443	0.322967		-0.216777	2.05762	1.90753	2.27592	1.73161	0.23091	1.70941		1.38517	0.969724
0.00976758	lactosyl-N-palmitoyl-sphingosine (d18:1/16:0)	7.52898	7.51999	7.52504	7.54956	7.57023	7.41967	7.54729	7.46629	7.51591	7.39327	7.43972	7.44411	7.36046	7.53186		0.00976758	19	0.336724	0.322967		-0.832689	-0.0543352	-1.75114	-1.45495	-1.66597	-0.798014	-0.204338		-0.965919	0.683463
0.0098616	1-(1-enyl-oleoyl)-2-docosahexaenoyl-GPE (P-18:1/22:6)*	6.74312	6.67545	6.50861	6.55666	6.76452	6.56281	6.49627	6.68311	6.69963	6.31843	6.41144	6.61549	6.49983	6.34589		0.0098616	20	0.322967	0.322967		-0.889915	0.362238	-2.92196	-2.21488	-2.20311	-0.959559	-2.31488		-1.59172	1.1376
0.0124766	4-hydroxychlorothalonil	7.41843	7.19914	7.25008	7.09887	7.29408	7.21134	7.22784	7.36159	7.14893	7.12415	6.99608	7.28803	7.18438	7.19656		0.0124766	21	0.389152	0.324264		-0.76624	-0.697403	-1.73692	-1.44795	-0.0828892	-0.373828	-0.432785		-0.791145	0.597144
0.0124798	1,2-dilinoleoyl-GPC (18:2/18:2)	8.53082	8.4626	8.58664	8.3466	8.49249	8.49019	8.51409	8.69233	8.66064	8.60587	8.56373	8.61354	8.46414	8.68326		0.0124798	22	0.371558	0.324264		1.89329	2.34014	0.223894	2.60142	1.42534	-0.306931	1.987		1.45202	1.09497
0.0127121	1-palmitoyl-2-docosahexaenoyl-GPC (16:0/22:6)	8.80917	8.84877	8.77366	8.95477	9.00477	8.81259	8.68274	8.74971	8.74595	8.58256	8.73401	8.87254	8.74934	8.69762		0.0127121	23	0.362018	0.324264		-0.67499	-1.162	-2.17805	-2.46525	-1.4685	-0.717678	0.17134		-1.21359	0.91456
0.0127904	1-stearoyl-2-docosapentaenoyl-GPC (18:0/22:5n6)*	7.22722	7.27417	7.31573	7.19834	7.31163	7.53126	7.24864	7.24497	7.11814	7.24341	7.08516	7.10123	7.48941	7.12753		0.0127904	24	0.349072	0.324264		0.245655	-2.14499	-0.988432	-1.57221	-2.87774	-0.555763	-1.67084		-1.36633	1.03474
0.0132072	carnitine	9.2445	9.17672	9.15433	9.09634	9.27411	9.29772	9.21951	9.12516	9.17999	9.12877	9.02325	9.2001	9.23259	9.19535		0.0132072	25	0.346027	0.324264		-1.29089	0.0356337	-0.279201	-0.803543	-0.798007	-0.700462	-0.26201		-0.585497	0.444927
0.0132258	ergothioneine	6.91947	6.88793	6.72368	6.68566	6.7928	6.82339	6.75406	6.77418	6.90113	6.60188	6.63745	6.74273	6.76008	6.59063		0.0132258	26	0.333188	0.324264		-2.09977	0.191596	-1.81155	-0.721096	-0.737119	-0.927751	-2.41979		-1.21793	0.924074
0.0137084	retinol (vitamin A)	7.49766	7.25558	7.36885	7.42159	7.36584	7.31666	7.4817	7.41156	7.18861	7.34593	7.39607	7.353	7.27722	7.47246		0.0137084	27	0.332556	0.324264		-1.14825	-0.922959	-0.311107	-0.343889	-0.174277	-0.539085	-0.123622		-0.509027	0.388992
0.0138617	X-15245	6.54192	6.36168	6.29644	5.7945	6.25612	6.0829	6.57935	6.39283	6.00872	6.19789	5.76161	5.71289	5.91494	6.35116		0.0138617	28	0.324264	0.324264		-2.27906	-5.54821	-1.56517	-0.56759	-8.68327	-2.76114	-3.46832		-3.55325	2.75142
0.0158085	carotene diol (2)	6.79005	7.09207	6.48131	6.79727	6.78144	6.83992	6.89452	6.68017	6.97051	6.48576	6.77761	6.63571	6.68761	6.86515		0.0158085	29	0.357053	0.357053		-1.61824	-1.71403	0.0685355	-0.289234	-2.14904	-2.22674	-0.426049		-1.19354	0.951437
0.0170047	1-arachidonoyl-GPC (20:4n6)*	7.90135	8.0314	7.99944	7.99744	7.96617	7.96905	7.89182	7.84707	8.00653	7.93052	7.89638	7.86296	7.93011	7.91004		0.0170047	30	0.371269	0.371269		-0.687085	-0.309647	-0.861511	-1.2636	-1.2956	-0.488616	0.230897		-0.667881	0.540841
0.0202532	N-acetyl-2-aminooctanoate*	6.22489	6.12076	6.15168	5.90728	6.18402	5.88105	6.06728	6.51684	6.27589	6.51891	6.03077	6.33747	6.03296	5.98871		0.0202532	31	0.42793	0.410829		4.69001	2.53451	5.96964	2.09047	2.48146	2.58303	-1.295		2.72202	2.27551
0.0204818	1-arachidoyl-2-arachidonoyl-GPC (20:0/20:4)*	6.74111	6.7582	6.66976	6.52335	6.50824	6.68992	6.5256	6.55247	6.50299	6.37404	6.37354	6.62147	6.48788	6.40396		0.0204818	32	0.419237	0.410829		-2.79831	-3.77623	-4.43379	-2.29652	1.73975	-3.02001	-1.86409		-2.34988	1.99963
0.0216323	sphingomyelin (d18:1/24:1, d18:2/24:0)*	8.91761	8.80642	8.84012	8.99346	8.96785	8.86139	8.81942	8.84711	8.79677	8.744	8.8352	8.84803	8.79165	8.84042		0.0216323	33	0.429369	0.410829		-0.790604	-0.109591	-1.08726	-1.75967	-1.33617	-0.786987	0.238099		-0.804597	0.688645
0.0219853	sphingomyelin (d18:2/24:1, d18:1/24:2)*	8.62833	8.59206	8.53363	8.68573	8.67341	8.54794	8.52242	8.52388	8.53259	8.41691	8.49093	8.54311	8.46254	8.58067		0.0219853	34	0.42354	0.410829		-1.21051	-0.692104	-1.36782	-2.24275	-1.50228	-0.999036	0.683586		-1.04727	0.902768
0.0221624	pregnanediol-3-glucuronide	6.28222	5.87673	5.58754	6.09343	6.06514	6.2795	6.08477	6.20509	5.82347	5.54776	5.86582	5.93579	6.22383	6.07562		0.0221624	35	0.414754	0.410829		-1.22777	-0.906371	-0.711977	-3.73535	-2.13276	-0.886504	-0.150376		-1.39301	1.1946
0.023148	margarate (17:0)	7.77022	8.0215	8.06762	7.77473	8.01171	7.81203	8.00046	7.70074	7.86227	7.74276	7.48894	7.92187	7.81113	7.94782		0.023148	36	0.421165	0.410829		-0.894247	-1.98499	-4.02673	-3.67587	-1.12138	-0.0115463	-0.657862		-1.76752	1.54316
0.0237573	linoleoylcarnitine (C18:2)*	7.15407	7.12837	7.12555	7.04657	7.22525	7.1792	7.0834	7.36184	7.20554	7.099	7.0539	7.39928	7.32661	7.35153		0.0237573	37	0.420568	0.410829		2.90421	1.08255	-0.372687	0.104036	2.40854	2.05329	3.78529		1.70932	1.50826
0.0246899	sphingomyelin (d18:1/22:1, d18:2/22:0, d16:1/24:1)*	8.51594	8.45369	8.48274	8.55087	8.56059	8.51864	8.49111	8.4742	8.39143	8.37372	8.43724	8.49697	8.46453	8.53173		0.0246899	38	0.425575	0.410829		-0.490163	-0.736471	-1.28519	-1.32892	-0.743115	-0.635207	0.478394		-0.677238	0.601995
0.0251696	1-pentadecanoyl-2-linoleoyl-GPC (15:0/18:2)*	7.60015	7.55483	7.63795	7.55249	7.61294	7.6752	7.68444	7.64194	7.69068	7.66864	7.73633	7.64985	7.71265	7.71069		0.0251696	39	0.42272	0.410829		0.549871	1.79829	0.401901	2.43416	0.484872	0.488013	0.341678		0.928399	0.834609
0.0263216	sphingomyelin (d18:2/23:0, d18:1/23:1, d17:1/24:1)*	8.17107	8.16212	8.10196	8.21691	8.18617	8.20411	8.15666	8.09811	8.10938	8.0229	8.08501	8.08041	8.10136	8.2168		0.0263216	40	0.431017	0.410829		-0.892821	-0.646192	-0.97585	-1.60524	-1.29203	-1.25246	0.737324		-0.846753	0.764469
0.0276752	palmitoyl sphingomyelin (d18:1/16:0)	8.93408	8.87645	8.89843	8.97769	8.97817	8.91097	8.87919	8.90259	8.86235	8.83777	8.86417	8.90248	8.85818	8.89806		0.0276752	41	0.442128	0.410829		-0.352459	-0.158915	-0.681716	-1.26438	-0.843011	-0.59245	0.21261		-0.52576	0.480412
0.0279297	docosadioate (C22-DC)	6.53573	6.0395	6.57098	5.90479	6.3902	6.18346	6.82072	6.96078	6.37104	6.99903	6.68019	6.62982	6.23569	6.72575		0.0279297	42	0.435571	0.410829		6.50362	5.48944	6.51437	13.1318	3.74985	0.844705	-1.39236		4.97734	4.6656
0.0279955	X-24243	6.31885	6.24816	6.1688	6.2146	6.61601	6.39195	6.37654	6.62038	6.51155	6.64431	6.4022	6.61618	6.40416	6.45473		0.0279955	43	0.426443	0.410829		4.77191	4.21561	7.7082	3.01868	0.00270556	0.191022	1.22621		3.01919	2.79293
0.0281714	1-docosahexaenoyl-GPC (22:6)*	7.02239	7.1679	7.23519	7.20519	7.30241	7.09598	7.07595	7.04084	7.03966	7.09508	7.03824	7.15432	7.08474	7.05923		0.0281714	44	0.419369	0.410829		0.26276	-1.78909	-1.93652	-2.31711	-2.02787	-0.15847	-0.23635		-1.17181	1.07783
0.0282573	(16 or 17)-methylstearate (a19:0 or i19:0)	6.42391	6.59546	6.39996	6.23986	6.48984	6.51992	6.54455	6.39391	6.44775	6.35484	6.05964	6.50161	6.47155	6.46935		0.0282573	45	0.4113	0.410829		-0.467068	-2.23963	-0.704927	-2.8881	0.181222	-0.741941	-1.14903		-1.14421	1.06546
0.0305647	beta-hydroxyisovalerate	6.33196	6.72468	6.25451	6.47767	6.25327	6.59412	6.32665	6.22589	6.55417	6.34258	6.39756	6.09536	6.3536	6.22889		0.0305647	46	0.435215	0.410829		-1.67514	-2.53545	1.40809	-1.23662	-2.52516	-3.64751	-1.54507		-1.67955	1.58473
0.0306238	spermidine	6.41559	6.25256	5.95311	6.27889	6.16672	6.31737	6.20422	6.3531	6.48412	6.33973	6.39391	6.5	6.39369	6.29727		0.0306238	47	0.426779	0.410829		-0.973972	3.70356	6.49451	1.83177	5.40443	1.20813	1.49977		2.73831	2.60215
0.0314269	carotene diol (3)	6.91197	7.06602	6.54624	6.82457	6.95208	6.88602	6.90644	6.79082	7.01902	6.48179	6.76402	6.6927	6.71142	6.93506		0.0314269	48	0.428846	0.410829		-1.75267	-0.665268	-0.984504	-0.887192	-3.7309	-2.53559	0.414468		-1.44881	1.36003
0.0319838	gamma-glutamylserine	6.39114	6.20873	6.36113	6.35067	6.21263	6.12294	6.38314	6.37122	6.14539	6.25216	6.15915	6.05184	6.1314	6.04202		0.0319838	49	0.427539	0.410829		-0.311713	-1.02018	-1.71294	-3.01564	-2.58816	0.138005	-5.34413		-1.97925	1.87178
0.0320683	1-palmitoyl-2-arachidonoyl-GPC (16:0/20:4n6)	9.2396	9.26326	9.24662	9.32176	9.26951	9.29198	9.18299	9.20322	9.24011	9.15579	9.20235	9.16038	9.201	9.22553		0.0320683	50	0.420095	0.410829		-0.393675	-0.249923	-0.98238	-1.28099	-1.17729	-0.979071	0.463313		-0.657145	0.627139
0.03263	3-carboxy-4-methyl-5-pentyl-2-furanpropionate (3-CMPFP)**	7.68972	7.35146	7.57405	7.39855	7.52884	7.50746	7.57648	7.83526	7.4211	7.68569	7.51138	7.55015	7.44854	7.72877		0.03263	51	0.419071	0.410829		1.89256	0.947404	1.47395	1.52502	0.282992	-0.784832	2.00998		1.04958	1.00019
0.0349692	indoleacetate	6.4692	6.37623	6.24052	6.19179	6.4055	6.09752	6.33183	6.42149	6.51173	6.35501	6.33171	6.41918	6.19858	6.37929		0.0349692	52	0.440478	0.410829		-0.737526	2.1251	1.83466	2.25972	0.213551	1.65741	0.749593		1.1575	1.11864
0.035112	1-stearoyl-2-arachidonoyl-GPI (18:0/20:4)	7.62793	7.75842	7.7518	7.78487	7.78848	7.72114	7.50343	7.50347	7.60285	7.70664	7.68035	7.72092	7.63431	7.57082		0.035112	53	0.433932	0.410829		-1.63162	-2.00518	-0.582523	-1.34255	-0.867435	-1.12448	0.89819		-0.950801	0.941648
0.0353702	1-linoleoyl-GPC (18:2)	8.56613	8.53971	8.76302	8.52759	8.60787	8.53397	8.59969	8.57962	8.70268	8.77185	8.65952	8.63119	8.58063	8.64766		0.0353702	54	0.429028	0.410829		0.157422	1.90843	0.10073	1.54702	0.270903	0.546827	0.557846		0.727026	0.713435
0.0359886	deoxycarnitine	7.58892	7.64241	7.5958	7.65433	7.63437	7.58416	7.63432	7.52969	7.65044	7.52378	7.62394	7.63278	7.55692	7.61241		0.0359886	55	0.428592	0.410829		-0.78048	0.105072	-0.948208	-0.397109	-0.0208138	-0.359222	-0.287059		-0.383974	0.37789
0.0371939	1-linolenoyl-GPC (18:3)*	6.6694	6.56189	6.75691	6.36863	6.43815	6.48456	6.7459	6.73148	6.7209	6.90361	6.79291	6.43949	6.63383	6.78638		0.0371939	56	0.435036	0.410829		0.930818	2.42322	2.17102	6.66217	0.0208134	2.30198	0.599994		2.15857	2.19392
0.0383527	docosapentaenoate (n6 DPA; 22:5n6)	7.70976	7.88305	7.81679	7.55755	7.72972	7.81735	7.8565	7.67043	7.53196	7.61179	7.17938	7.66887	7.79061	7.82834		0.0383527	57	0.44072	0.410829		-0.510133	-4.45365	-2.62261	-5.0039	-0.787183	-0.34206	-0.358429		-2.01114	2.02339
0.0383745	kynurenine	7.60239	7.50426	7.49473	7.4074	7.53025	7.51847	7.42384	7.53892	7.56862	7.69379	7.55782	7.5684	7.59619	7.56207		0.0383745	58	0.433367	0.410829		-0.834843	0.857579	2.65607	2.0307	0.506677	1.03373	1.86204		1.15885	1.1549
0.0387107	1-(1-enyl-oleoyl)-2-docosahexaenoyl-GPC (P-18:1/22:6)*	6.64705	6.49426	6.40248	6.44444	6.73766	6.3795	6.32057	6.61208	6.45182	6.32234	6.32583	6.52717	6.27092	6.36279		0.0387107	59	0.429754	0.410829		-0.526113	-0.653484	-1.25167	-1.84039	-3.12414	-1.70203	0.667946		-1.20427	1.19785
0.039104	2-arachidonoyl-GPC (20:4)*	6.90064	7.18986	6.97843	7.02742	6.85342	6.84175	6.84217	6.81876	6.96103	6.89697	6.83445	6.81991	6.76339	6.88993		0.039104	60	0.426885	0.410829		-1.18656	-3.18259	-1.16728	-2.74604	-0.489011	-1.14526	0.698112		-1.31695	1.31262
0.0391431	sarcosine	6.87775	6.79504	6.74675	6.58216	6.67511	6.80709	6.63236	7.13934	6.86555	6.91351	6.76163	6.63451	6.82783	6.6974		0.0391431	61	0.420307	0.410829		3.80344	1.03768	2.47177	2.72657	-0.608215	0.304668	0.980646		1.53094	1.53323
0.0392651	sphingomyelin (d18:1/18:1, d18:2/18:0)	7.88309	7.84628	7.74401	8.0427	7.94096	7.87999	7.82714	7.8152	7.83218	7.6957	7.87657	7.8494	7.80401	7.85888		0.0392651	62	0.414817	0.410829		-0.861173	-0.179576	-0.62376	-2.0657	-1.15301	-0.964138	0.405525		-0.777404	0.777067
0.0395955	epiandrosterone sulfate	7.57655	7.50485	7.65563	7.37496	7.38096	6.82833	7.73125	7.57693	7.48064	7.59171	7.13026	7.2892	6.72941	7.69371		0.0395955	63	0.411668	0.410829		0.00494948	-0.322552	-0.834915	-3.31792	-1.24312	-1.44855	-0.485549		-1.09252	1.10558
0.0415044	1-(1-enyl-palmitoyl)-2-oleoyl-GPC (P-16:0/18:1)*	7.63012	7.53224	7.55333	7.59952	7.6332	7.53308	7.57904	7.55312	7.5146	7.55044	7.47098	7.5322	7.4711	7.59785		0.0415044	64	0.424771	0.410829		-1.00924	-0.234193	-0.0381686	-1.69146	-1.32318	-0.822692	0.248198		-0.695819	0.711335
0.0415381	2-piperidinone	7.25247	7.47781	8.10283	7.46385	7.4058	7.5259	7.54679	7.19392	7.81347	8.58105	7.89135	7.75307	7.35348	7.94667		0.0415381	65	0.418577	0.410829		-0.807338	4.48873	5.90189	5.72761	4.68905	-2.29111	5.29867		3.28679	3.36972
0.0415483	1-oleoyl-2-docosahexaenoyl-GPC (18:1/22:6)*	7.5993	7.70995	7.57954	7.52505	7.74417	7.63685	7.41046	7.57021	7.50868	7.42191	7.44557	7.67723	7.58417	7.44995		0.0415483	66	0.412335	0.410829		-0.382825	-2.61048	-2.07974	-1.05619	-0.864367	-0.689761	0.532801		-1.02151	1.04916
0.0431602	ornithine	8.81827	8.65366	8.75316	8.61598	8.60919	8.67336	8.4434	8.91269	8.68609	8.69007	8.66266	8.72918	8.77582	8.53547		0.0431602	67	0.421939	0.410829		1.07065	0.374801	-0.72078	0.541819	1.39372	1.18135	1.09039		0.704565	0.724797
0.0436442	5-dodecenoylcarnitine (C12:1)	6.84963	6.97846	7.11956	7.60191	7.36798	7.27562	7.36163	6.87279	6.89644	5.89307	6.59204	7.23994	6.92867	6.88876		0.0436442	68	0.420397	0.410829		0.338208	-1.17543	-17.2271	-13.2845	-1.73783	-4.76865	-6.42342		-6.32554	6.60406
0.0438422	beta-hydroxyisovaleroylcarnitine	6.76564	6.69568	6.53176	6.52682	6.54486	6.73341	6.54968	6.50988	6.69985	6.58591	6.45576	6.35992	6.56901	6.43457		0.0438422	69	0.416183	0.410829		-3.78019	0.0621893	0.829088	-1.08868	-2.8258	-2.44159	-1.75749		-1.57178	1.6283
0.0455191	5alpha-androstan-3beta,17beta-diol monosulfate (2)	5.9183	6.01896	6.10251	5.8666	5.66657	5.18456	6.32729	5.9414	5.9997	6.08141	5.64364	5.57273	5.06198	6.23844		0.0455191	70	0.425929	0.410829		0.390433	-0.319873	-0.34571	-3.80043	-1.65589	-2.36444	-1.40422		-1.35716	1.42763
0.04553	adrenate (22:4n6)	7.69651	7.83899	7.71969	7.52536	7.71155	7.71081	7.79614	7.61129	7.62394	7.56362	7.53034	7.70872	7.62791	7.78048		0.04553	71	0.42003	0.410829		-1.10724	-2.74333	-2.02167	0.0662161	-0.036763	-1.07515	-0.200856		-1.01697	1.06469
0.0465151	pyridoxal	6.38588	6.12542	6.21304	6.21662	6.27815	6.30841	6.50085	6.85778	6.4115	6.35106	6.15518	6.72352	6.33997	6.56656		0.0465151	72	0.423158	0.410829		7.38978	4.67039	2.22152	-0.98835	7.09392	0.500269	1.01073		3.12832	3.30212
0.046553	1-(1-enyl-stearoyl)-2-docosahexaenoyl-GPC (P-18:0/22:6)*	6.92383	6.79207	6.67991	6.72575	7.00988	6.64725	6.64974	6.83268	6.813	6.61173	6.61645	6.81737	6.56546	6.67309		0.046553	73	0.417702	0.410829		-1.31657	0.308036	-1.0206	-1.62508	-2.74631	-1.23051	0.351126		-1.03999	1.0893
0.0471662	1-docosahexaenoyl-GPE (22:6)*	6.67895	6.76102	6.87602	6.86666	6.8068	6.71548	6.85863	6.69123	6.65198	6.65975	6.62695	6.74464	6.71977	6.80869		0.0471662	74	0.417484	0.410829		0.183996	-1.61266	-3.14531	-3.49095	-0.913204	0.0639419	-0.728192		-1.37748	1.46061
0.0478657	1-linoleoyl-2-docosahexaenoyl-GPC (18:2/22:6)*	7.19734	7.22897	7.14004	7.13404	7.17055	7.15751	7.05834	7.16447	7.17608	7.10041	7.10485	7.12867	7.04585	7.09024		0.0478657	75	0.418027	0.410829		-0.456641	-0.731639	-0.555039	-0.409221	-0.584042	-1.56003	0.452005		-0.549229	0.589756
0.0486527	O-sulfo-tyrosine	6.38338	6.35449	6.47469	6.39858	6.36451	6.25235	6.44322	6.47658	6.45037	6.61642	6.64043	6.3124	6.34668	6.44557		0.0486527	76	0.41931	0.410829		1.46009	1.50887	2.18891	3.77978	-0.818853	1.50887	0.0364879		1.38059	1.47721
0.0500314	1-stearoyl-2-adrenoyl-GPC (18:0/22:4)*	7.67168	7.63946	7.62141	7.49565	7.63309	7.59803	7.66392	7.44611	7.41853	7.48581	7.46695	7.60366	7.5542	7.69343		0.0500314	77	0.425592	0.410829		-2.94033	-2.89193	-1.77909	-0.382902	-0.385558	-0.57686	0.385077		-1.22451	1.31999
0.0504784	X-23644	7.77048	7.89971	8.06555	7.28312	7.54189	7.84879	7.68297	7.29545	7.02952	7.2661	7.12888	7.80329	7.80448	6.65075		0.0504784	78	0.423889	0.410829		-6.11328	-11.0154	-9.91193	-2.11784	3.46588	-0.564482	-13.4352		-5.67032	6.18075
0.0512545	sphingomyelin (d18:1/20:0, d16:1/22:0)*	8.34669	8.2415	8.25832	8.41274	8.31024	8.38322	8.3332	8.30738	8.21266	8.14595	8.33759	8.23281	8.32087	8.38768		0.0512545	79	0.424959	0.410829		-0.471001	-0.349973	-1.36063	-0.8933	-0.931731	-0.743748	0.653831		-0.585221	0.638358
0.0514251	1-linoleoyl-2-linolenoyl-GPC (18:2/18:3)*	6.86775	7.02399	6.90355	6.6094	6.72193	6.70613	6.82844	7.35548	7.071	6.86306	7.13344	6.89938	6.75678	6.99969		0.0514251	80	0.421043	0.410829		7.10162	0.669192	-0.586538	7.92874	2.63979	0.755354	2.50794		3.0023	3.28689
0.0520031	1-stearoyl-2-linoleoyl-GPE (18:0/18:2)*	7.83083	7.62715	7.86906	7.47387	7.72644	7.67436	7.37983	7.79298	7.81611	7.91009	7.8117	7.81919	7.71035	7.50824		0.0520031	81	0.420519	0.410829		-0.483269	2.47737	0.521396	4.52011	1.20045	0.468964	1.73996		1.49214	1.64201
0.0523035	trans-urocanate	6.61913	7.06302	6.57477	6.41299	6.84916	6.15273	6.58469	6.55406	6.83203	6.35704	6.34007	6.52837	6.25261	6.50148		0.0523035	82	0.41779	0.410829		-0.983074	-3.27041	-3.31169	-1.13713	-4.68364	1.6233	-1.26372		-1.86091	2.07565
0.0525551	N1-methyl-2-pyridone-5-carboxamide	6.8344	6.73184	6.75976	6.75523	6.7884	6.69509	6.79013	7.12779	6.90723	6.79446	6.68209	6.88519	6.75786	6.94187		0.0525551	83	0.414742	0.410829		4.29286	2.6054	0.513273	-1.08276	1.42584	0.937538	2.23466		1.56097	1.70791
0.0526864	N-acetyl-isoputreanine	6.80541	7.00172	6.67888	6.90773	7.00525	6.54272	6.91595	6.93778	6.92861	7.11592	7.004	7.10361	6.69247	7.04044		0.0526864	84	0.410829	0.410829		1.94513	-1.04409	6.54358	1.39364	1.404	2.28869	1.80006		2.04729	2.26363
0.0553241	1-myristoyl-GPC (14:0)	6.91871	6.66016	6.78918	6.57721	6.6533	6.76353	6.94408	6.821	6.702	7.09904	6.9189	6.71215	6.92416	7.09748		0.0553241	85	0.426321	0.413358		-1.41226	0.628259	4.56394	5.19506	0.884494	2.37497	2.2091		2.06337	2.29884
0.0556886	X-14056	7.80086	7.65163	7.62281	7.2973	7.45859	7.40925	7.60642	7.69265	7.33795	7.4826	7.42486	7.16364	7.34305	7.47333		0.0556886	86	0.42414	0.413358		-1.38714	-4.09952	-1.8393	1.74793	-3.95448	-0.893572	-1.74972		-1.7394	1.97854
0.0569218	5alpha-pregnan-3beta,20beta-diol monosulfate (1)	6.44726	5.89502	5.93271	5.98367	5.88234	6.15313	6.67041	6.31188	5.90336	5.69994	5.67832	5.85913	6.12297	6.63706		0.0569218	87	0.428549	0.413358		-2.09979	0.141408	-3.92355	-5.103	-0.394673	-0.490092	-0.500059		-1.76711	2.02696
0.0572408	X-23780	6.17595	6.73824	5.79721	6.30994	6.33245	6.43984	5.708	6.28269	6.91561	5.99966	6.17947	6.44203	6.64213	6.21841		0.0572408	88	0.426054	0.413358		1.7284	2.6322	3.49215	-2.06769	1.73047	3.14119	8.94205		2.79982	3.27452
0.0576723	(14 or 15)-methylpalmitate (a17:0 or i17:0)	7.27623	7.63096	7.5738	7.41512	7.57576	7.47925	7.59787	7.28799	7.49231	7.37899	7.16755	7.51262	7.53975	7.49171		0.0576723	89	0.424442	0.413358		0.161746	-1.81699	-2.57218	-3.33873	-0.833553	0.808905	-1.39721		-1.284	1.46353
0.0578351	tryptophan betaine	7.90165	7.00418	7.65639	6.9653	7.55588	8.10787	6.91954	7.88905	6.41323	7.3558	6.80167	7.53718	7.97855	5.94035		0.0578351	90	0.420911	0.413358		-0.159448	-8.43712	-3.92593	-2.34915	-0.247582	-1.59503	-14.1512		-4.40934	5.1463
0.0582237	pro-hydroxy-pro	7.18197	7.4043	7.6091	7.59636	7.4218	7.39052	7.44164	7.09093	7.34198	7.50706	7.5125	7.31038	7.32908	7.53062		0.0582237	91	0.419083	0.413358		-1.26763	-0.841727	-1.34092	-1.10407	-1.5012	-0.831321	1.19565		-0.813031	0.920106
0.0593873	eicosenoate (20:1)	7.70573	7.97969	8.15439	7.84288	8.09079	7.71006	7.89883	7.71999	7.69953	7.67872	7.28964	7.96953	7.72837	7.85452		0.0593873	92	0.422811	0.413358		0.18507	-3.51091	-5.83336	-7.05401	-1.49868	0.237495	-0.56102		-2.57649	2.95232
0.0594956	3-methyl catechol sulfate (1)	6.99554	7.0538	7.45938	6.74888	7.13571	7.11137	6.48751	6.54891	6.94116	6.80773	6.1726	6.76448	7.32779	6.47558		0.0594956	93	0.419028	0.413358		-6.38452	-1.59677	-8.73597	-8.53881	-5.20241	3.04323	-0.183846		-3.94273	4.47371
0.0609463	homoarginine	7.98496	7.92312	7.82836	7.82407	7.81353	7.934	7.98916	7.87373	7.8658	7.87512	7.74092	7.72332	7.90308	7.9816		0.0609463	94	0.424679	0.413358		-1.39288	-0.723402	0.597251	-1.06273	-1.15456	-0.389677	-0.0946533		-0.602951	0.695043
0.0610203	X-22162	6.49085	6.35478	6.2409	6.15245	6.37681	6.27603	6.46519	6.41223	6.10254	6.17157	6.00666	6.41476	6.30277	6.32528		0.0610203	95	0.420719	0.413358		-1.21117	-3.96923	-1.11083	-2.36956	0.595078	0.426161	-2.16401		-1.40051	1.61034
0.061364	arachidate (20:0)	7.28173	7.29878	7.74452	7.20352	7.41934	7.10712	7.22073	7.24604	7.09675	7.30197	7.02804	7.26928	7.0434	7.29714		0.061364	96	0.418681	0.413358		-0.49024	-2.76802	-5.71435	-2.436	-2.02254	-0.896468	1.05811		-1.89565	2.13502
0.0613688	sphingomyelin (d18:2/21:0, d16:2/23:0)*	6.91363	6.97892	6.79507	7.00949	6.94758	7.05105	6.92612	6.91132	6.91981	6.69268	6.85544	6.82506	6.98346	6.98707		0.0613688	97	0.414397	0.413358		-0.0333833	-0.846908	-1.50678	-2.19778	-1.76353	-0.958439	0.880118		-0.918101	1.05845
0.0628676	1-palmitoyl-2-oleoyl-GPC (16:0/18:1)	9.19156	9.18869	9.25972	9.23542	9.22332	9.22402	9.25294	9.07432	9.15114	9.24391	9.16538	9.19742	9.23776	9.24289		0.0628676	98	0.420186	0.413358		-1.27551	-0.408633	-0.170761	-0.75832	-0.280853	0.148915	-0.108636		-0.407685	0.473905
0.0630168	1-palmitoleoyl-2-linoleoyl-GPC (16:1/18:2)*	7.80247	8.19288	8.3062	7.73589	7.6952	8.18279	7.73116	7.75443	7.71389	7.63216	6.93319	8.12547	7.84012	6.93319		0.0630168	99	0.41693	0.413358		-0.615779	-5.84638	-8.1149	-10.3764	5.59134	-4.18766	-10.3215		-4.83875	5.76655
0.0635287	sphingomyelin (d18:2/24:2)*	7.70491	7.66354	7.49865	7.73215	7.63566	7.52214	7.55304	7.61268	7.5545	7.40024	7.49425	7.52822	7.44152	7.6635		0.0635287	100	0.416113	0.413358		-1.19695	-1.42278	-1.31237	-3.07672	-1.40706	-1.07173	1.46252		-1.14644	1.3362
0.0659684	10-nonadecenoate (19:1n9)	7.20676	7.46954	7.48852	7.30907	7.50068	7.29207	7.32897	7.20372	7.25959	7.11458	6.88801	7.42777	7.34212	7.26876		0.0659684	101	0.427815	0.413358		-0.0421132	-2.81075	-4.9935	-5.76083	-0.972019	0.686307	-0.821507		-2.10206	2.48946
0.0676454	1-palmityl-2-arachidonoyl-GPC (O-16:0/20:4)*	8.03494	7.96059	7.75298	8.10616	8.04376	7.85914	7.74918	7.92853	7.94221	7.72377	7.81344	7.71935	7.82757	7.74734		0.0676454	102	0.43439	0.413358		-1.32428	-0.230812	-0.376655	-3.61106	-4.03312	-0.401761	-0.0237445		-1.42878	1.68952
0.0680372	X-15728	6.96715	6.86936	6.58132	6.59053	6.53032	5.9814	6.29118	6.51331	6.49676	6.16293	6.21962	6.73452	6.1395	5.78135		0.0680372	103	0.432664	0.413358		-6.51404	-5.42409	-6.35716	-5.62794	3.12704	2.64326	-8.10384		-3.75097	4.61682
0.0682669	1-linoleoyl-GPE (18:2)*	7.14877	6.99512	7.56318	7.0817	7.08101	7.04931	7.27304	7.15169	7.27818	7.50073	7.32163	7.16615	7.15137	7.34172		0.0682669	104	0.42995	0.413358		0.0409301	4.04648	-0.825632	3.38803	1.20233	1.44774	0.944295		1.46345	1.73096
0.0684245	stearate (18:0)	9.35985	9.47989	9.5435	9.19774	9.42719	9.31662	9.47188	9.34939	9.32326	9.33883	9.07704	9.4042	9.30855	9.48714		0.0684245	105	0.426839	0.413358		-0.111669	-1.65223	-2.14459	-1.31233	-0.243859	-0.0866623	0.161161		-0.770027	0.913437
0.0684284	dihomo-linoleate (20:2n6)	7.89181	8.01962	7.94477	7.78941	7.99102	7.73776	7.97567	7.83714	7.66906	7.65956	7.28558	7.92241	7.76734	7.99546		0.0684284	106	0.422836	0.413358		-0.692655	-4.37119	-3.58993	-6.46813	-0.858589	0.382398	0.248079		-2.19286	2.63299
0.0685719	5-dodecenoate (12:1n7)	6.91269	7.2065	7.34696	7.09824	7.30821	7.10789	7.22899	6.96497	6.98492	6.83434	6.60508	7.21487	7.10215	7.1618		0.0685719	107	0.419762	0.413358		0.756262	-3.07478	-6.9773	-6.94757	-1.27722	-0.0807131	-0.929466		-2.64726	3.17342
0.0686732	X-24475	5.65453	6.31267	5.6405	5.64759	6.18727	6.17642	6.0271	6.03189	6.28617	5.63678	5.93749	6.26176	6.34062	6.05722		0.0686732	108	0.41649	0.413358		6.67364	-0.419901	-0.065987	5.13318	1.20391	2.65848	0.499643		2.24042	2.7294
0.0687878	alpha-ketobutyrate	5.82429	5.93877	6.59812	6.03294	6.66416	5.91394	6.34082	5.80303	6.18571	4.31545	5.38352	5.01429	5.45894	5.87874		0.0687878	109	0.413358	0.413358		-0.364972	4.1581	-34.5958	-10.7646	-24.7575	-7.69365	-7.28736		-11.6151	13.6077
0.0710005	1-pentadecanoyl-2-docosahexaenoyl-GPC (15:0/22:6)*	6.65422	6.72886	6.59851	6.63309	6.87298	6.75143	6.5659	6.6369	6.63504	6.49333	6.6468	6.69231	6.66701	6.59754		0.0710005	110	0.422776	0.41744		-0.260301	-1.39431	-1.59406	0.206676	-2.62873	-1.25039	0.481945		-0.91988	1.10892
0.0712268	behenoyl sphingomyelin (d18:1/22:0)*	8.65422	8.5065	8.63014	8.69575	8.67362	8.68435	8.58977	8.63538	8.49715	8.51848	8.62299	8.61419	8.58686	8.63686		0.0712268	111	0.420302	0.41744		-0.217651	-0.109881	-1.29386	-0.836685	-0.685193	-1.1225	0.54821		-0.53108	0.644111
0.0715658	sphingomyelin (d18:2/16:0, d18:1/16:1)*	8.32396	8.33979	8.33255	8.36684	8.43824	8.33874	8.30445	8.29655	8.2996	8.25206	8.22753	8.3538	8.27449	8.37123		0.0715658	112	0.418532	0.41744		-0.329338	-0.481859	-0.965947	-1.665	-1.00067	-0.770584	0.804196		-0.629886	0.764909
0.0720164	X-25790	6.40706	6.78938	6.3592	6.78015	6.65802	6.78414	6.75415	6.39952	6.42493	6.39094	6.75567	6.5858	6.57276	6.59977		0.0720164	113	0.41744	0.41744		-0.117745	-5.3679	0.499056	-0.360936	-1.08475	-3.11585	-2.28574		-1.69055	2.05392
0.0736166	erucate (22:1n9)	6.88967	6.69991	7.0084	6.87394	7.22538	6.91112	6.60408	6.75352	6.65285	6.76843	6.45911	6.79882	6.64443	6.83047		0.0736166	114	0.422973	0.422973		-1.97613	-0.702442	-3.42402	-6.03482	-5.90366	-3.85881	3.42799		-2.63884	3.29878
0.0752811	(N(1) + N(8))-acetylspermidine	6.53501	6.58219	6.37547	6.57636	6.61938	6.63731	6.56988	6.61604	6.53717	6.731	6.57593	6.73015	6.70596	6.74472		0.0752811	115	0.428775	0.427368		1.24	-0.684012	5.57648	-0.0065994	1.67351	1.03418	2.66122		1.64211	2.04854
0.0760798	sphingomyelin (d18:2/23:1)*	7.05632	7.10601	6.95375	7.21451	7.05837	7.1177	7.04271	6.99145	7.05163	6.87736	7.01437	6.89834	6.99192	7.15472		0.0760798	116	0.429588	0.427368		-0.919431	-0.76531	-1.09864	-2.77417	-2.2672	-1.7671	1.59041		-1.14306	1.41304
0.0771064	X-11483	6.91384	6.99613	6.91171	6.60998	7.14534	6.9318	6.48129	6.78486	7.02923	6.89111	6.53916	6.32146	6.15986	6.24345		0.0771064	117	0.431664	0.427368		-1.8655	0.47299	-0.298059	-1.07141	-11.5302	-11.1362	-3.66956		-4.15686	5.07299
0.0779005	1-palmityl-2-palmitoyl-GPC (O-16:0/16:0)*	7.6024	7.63476	7.55526	7.65549	7.58083	7.54093	7.58914	7.57604	7.64671	7.47844	7.56019	7.48168	7.54465	7.59336		0.0779005	118	0.432414	0.427368		-0.346851	0.1566	-1.01674	-1.24475	-1.30786	0.0492777	0.0555794		-0.522107	0.650109
0.0794779	N6,N6,N6-trimethyllysine	8.0648	7.75939	7.87502	7.9202	7.87946	7.82483	7.76448	8.12324	7.92766	7.89835	7.91808	7.85984	7.86132	7.85208		0.0794779	119	0.437463	0.427368		0.724518	2.16866	0.296317	-0.0268554	-0.248926	0.466387	1.1282		0.644044	0.81295
0.0795768	N-acetylalanine	6.9067	6.85839	6.89037	6.81938	6.92014	6.85122	6.84472	6.84936	6.95453	6.91652	6.86858	6.96586	6.93653	6.87866		0.0795768	120	0.434357	0.427368		-0.830223	1.40179	0.379632	0.721474	0.66068	1.24511	0.495754		0.58203	0.72803
0.0817075	arachidonoylcarnitine (C20:4)	6.14978	6.11402	6.14119	5.93712	6.11546	6.36577	6.07734	6.19589	6.06515	6.30152	5.88314	6.22541	6.5736	6.35819		0.0817075	121	0.442301	0.427368		0.74975	-0.799375	2.6108	-0.909229	1.79787	3.26484	4.62123		1.61941	2.07099
0.0823204	hexadecadienoate (16:2n6)	7.12516	7.28672	7.2325	7.07448	7.20916	6.93008	7.36316	6.98955	6.93894	6.66849	6.4543	7.17389	7.13352	7.23534		0.0823204	122	0.441966	0.427368		-1.9033	-4.77274	-7.79836	-8.76637	-0.489211	2.93557	-1.73594		-3.21862	4.15169
0.083143	glycochenodeoxycholate 3-sulfate	6.08825	6.51288	6.44198	6.24954	6.52889	6.13641	5.53328	6.52116	6.72991	6.09672	6.41924	6.8392	6.47432	5.81142		0.083143	123	0.442754	0.427368		7.11048	3.33226	-5.35952	2.71543	4.75283	5.50656	5.02675		3.29783	4.07862
0.0832844	6-hydroxyindole sulfate	6.79511	6.42069	6.80166	6.68306	6.62453	6.63235	6.51602	6.59172	6.4662	6.57335	6.72974	6.57394	6.49894	6.4361		0.0832844	124	0.43993	0.427368		-2.99323	0.708912	-3.35665	0.698558	-0.763692	-2.01158	-1.22656		-1.27775	1.62904
0.0834589	9-hydroxystearate	6.49166	6.70159	6.92341	6.58906	6.93406	6.47009	6.52528	6.6034	6.54432	6.33436	6.20887	6.67345	6.3906	6.5519		0.0834589	125	0.437325	0.427368		1.72138	-2.34679	-8.50817	-5.76992	-3.75837	-1.22859	0.40789		-2.78322	3.55266
0.0844746	docosahexaenoate (DHA; 22:6n3)	8.26773	8.46539	8.32737	8.17296	8.39327	8.20522	8.31777	8.28174	8.12918	8.12721	7.85206	8.3682	8.18951	8.33647		0.0844746	126	0.439134	0.427368		0.169527	-3.97155	-2.40364	-3.92638	-0.298763	-0.191488	0.224784		-1.48536	1.90299
0.0845176	X-19438	6.40752	6.31411	6.07256	5.74527	5.74333	5.8699	6.30191	6.27902	6.0903	6.00174	5.80993	5.61156	5.90767	5.92532		0.0845176	127	0.435898	0.427368		-2.00553	-3.54459	-1.16618	1.12548	-2.29433	0.643384	-5.97573		-1.88821	2.43731
0.0845769	tricosanoyl sphingomyelin (d18:1/23:0)*	8.24837	8.14857	8.18571	8.27729	8.2295	8.28791	8.18255	8.17276	8.15503	8.10872	8.199	8.11336	8.1376	8.25751		0.0845769	128	0.432796	0.427368		-0.916618	0.0791795	-0.940554	-0.945793	-1.41125	-1.81358	0.916133		-0.718927	0.92445
0.0849955	X-12830	6.78508	5.81986	6.62347	6.39028	6.3325	6.1553	6.11188	6.79949	5.44976	6.37342	6.46418	6.24323	6.13673	5.82772		0.0849955	129	0.431566	0.427368		0.212422	-6.35925	-3.77518	1.15643	-1.40966	-0.301756	-4.64929		-2.1609	2.80126
0.0856982	myristoleoylcarnitine (C14:1)*	6.8631	7.05642	7.28909	7.15658	7.34683	7.20145	7.0145	6.91718	6.95524	6.67567	6.56657	7.31887	6.96961	7.01159		0.0856982	130	0.431787	0.427368		0.787953	-1.4338	-8.41561	-8.24429	-0.380599	-3.2193	-0.0414855		-2.99245	3.85778
0.0859635	2-ketocaprylate	5.87796	5.76925	6.1387	5.93775	5.81851	5.80375	6.16155	6.22759	5.99449	6.21355	6.16887	5.95807	5.94968	5.95164		0.0859635	131	0.429817	0.427368		5.94808	3.90422	1.21935	3.89233	2.39855	2.51453	-3.40676		2.3529	2.94925
0.0862785	indolelactate	7.71701	7.53144	7.58542	7.39492	7.53154	7.4932	7.54401	7.75361	7.60828	7.81115	7.50124	7.47085	7.53256	7.59072		0.0862785	132	0.428124	0.427368		0.474368	1.02024	2.97583	1.43783	-0.805785	0.525383	0.61926		0.892446	1.14909
0.0867963	3-hydroxystearate	6.80588	6.64265	6.79196	6.54332	6.60141	6.72777	6.68932	6.69251	6.59314	6.76116	6.36589	6.61165	6.68496	6.71294		0.0867963	133	0.427455	0.427368		-1.66565	-0.745335	-0.453507	-2.71167	0.155179	-0.636333	0.353055		-0.814893	1.06411
0.0874325	1-linoleoyl-GPI (18:2)*	6.89491	7.21185	7.24209	6.94454	7.0504	7.016	7.20038	7.07529	7.15202	7.33472	7.03821	7.15049	6.98015	7.28167		0.0874325	134	0.427375	0.427368		2.61619	-0.829593	1.27899	1.34884	1.41956	-0.510961	1.12907		0.92173	1.19665
0.0880835	3-bromo-5-chloro-2,6-dihydroxybenzoic acid*	7.10721	6.81976	6.76813	6.65133	6.80194	6.62266	6.73109	7.07156	6.79842	6.65012	6.54484	6.80432	6.62688	6.72805		0.0880835	135	0.427368	0.427368		-0.501477	-0.312958	-1.74357	-1.60115	0.0350635	0.0636451	-0.0450893		-0.586505	0.769474
0.0922056	5-oxoproline	7.05287	7.27516	7.07988	7.15283	7.00095	6.95495	7.25058	7.08821	7.32625	7.14298	7.3925	7.3594	7.30254	7.11962		0.0922056	136	0.444078	0.439943		0.501115	0.702197	0.891144	3.35072	5.11996	4.99774	-1.80617		1.96524	2.58792
0.092816	laurylcarnitine (C12)	7.00908	7.01757	7.30729	7.29576	7.27553	7.27459	7.1372	6.96523	7.0327	6.75536	6.72342	7.27602	6.97108	7.1674		0.092816	137	0.443755	0.439943		-0.625702	0.215587	-7.55318	-7.8448	0.00676239	-4.17229	0.423121		-2.79293	3.69715
0.0945701	docosadienoate (22:2n6)	6.30074	6.47281	6.33103	6.23117	6.4487	6.14639	6.4656	6.27385	6.17092	6.12873	5.82429	6.4007	6.20961	6.46937		0.0945701	138	0.448866	0.439943		-0.426791	-4.66391	-3.19545	-6.52974	-0.744351	1.02847	0.0582158		-2.06765	2.78303
0.0947462	2-hydroxy-4-(methylthio)butanoic acid	6.24101	6.13589	6.35542	6.19379	6.02447	6.11449	5.90744	6.27412	6.02219	6.26504	6.08098	5.72323	5.93917	5.994		0.0947462	139	0.446466	0.439943		0.530555	-1.85302	-1.42212	-1.82131	-5.0003	-2.86729	1.46537		-1.56687	2.13076
0.0950846	1-(1-enyl-stearoyl)-2-docosahexaenoyl-GPE (P-18:0/22:6)*	7.34486	7.2904	7.15906	7.24612	7.4516	7.1764	7.0611	7.31009	7.38681	7.03307	7.15576	7.24877	7.0586	7.03719		0.0950846	140	0.44486	0.439943		-0.473338	1.32234	-1.75987	-1.24693	-2.72199	-1.64153	-0.338686		-0.980001	1.29874
0.0953292	tartronate (hydroxymalonate)	6.42062	6.31229	5.93291	6.14585	6.09481	6.05292	6.31756	6.44815	6.22037	6.46033	6.33932	6.46425	6.42353	6.21765		0.0953292	141	0.442842	0.439943		0.428837	-1.45625	8.88979	3.14796	6.06172	6.12285	-1.58151		3.08763	4.10778
0.095377	oleoyl ethanolamide	6.20863	6.38996	6.38513	6.01549	6.33749	6.17804	6.17657	6.14344	6.10666	6.04799	5.80981	6.25345	6.0253	6.37751		0.095377	142	0.439943	0.439943		-1.05007	-4.4334	-5.28013	-3.41922	-1.32605	-2.47234	3.25339		-2.10397	2.82244
0.0967785	hexanoylcarnitine (C6)	6.50984	6.66512	6.5723	6.67849	6.75942	6.69014	6.72844	6.53743	6.68189	6.14571	6.30691	6.79021	6.48822	6.6464		0.0967785	143	0.443286	0.441101		0.423712	0.251533	-6.49077	-5.56379	0.455572	-3.01811	-1.21918		-2.16586	2.92389
0.0982868	glycosyl-N-nervonoyl-sphingosine (d18:1/24:1)*	7.21257	7.12335	7.02819	7.11713	7.06939	7.06114	7.00993	7.1494	7.12091	6.9987	6.99375	6.93769	7.09802	6.99745		0.0982868	144	0.447069	0.441101		-0.875846	-0.0342536	-0.419596	-1.73355	-1.863	0.522224	-0.178033		-0.65458	0.88745
0.0982875	oleate/vaccenate (18:1)	9.63618	9.90659	10.0633	9.85674	9.99537	9.64717	9.86542	9.66341	9.70432	9.57806	9.24839	9.90775	9.7016	9.82686		0.0982875	145	0.443989	0.441101		0.282508	-2.04186	-4.82224	-6.17192	-0.876546	0.564196	-0.390931		-1.9224	2.61297
0.0983217	X-25419	6.0839	5.98587	5.57441	5.68283	6.18814	5.80952	6.31911	5.73865	5.79207	5.50101	5.81388	5.46778	5.37398	6.39587		0.0983217	146	0.441101	0.441101		-5.67478	-3.23751	-1.31661	2.30607	-11.641	-7.49704	1.21462		-3.69232	4.95811
0.100168	glycosyl-N-palmitoyl-sphingosine (d18:1/16:0)	7.11979	6.98477	6.96214	7.02458	7.13971	7.01407	6.98723	7.09693	6.9903	6.9243	6.93315	6.99669	6.9477	7.02772		0.100168	147	0.446325	0.446325		-0.321147	0.0791722	-0.543454	-1.30157	-2.00313	-0.946284	0.579529		-0.636698	0.866506
0.101154	X-25937	5.77424	5.91243	6.61121	5.84185	5.57078	5.66686	6.24656	5.74652	5.94776	6.1241	5.53392	5.53173	5.65043	6.11466		0.101154	148	0.447676	0.447528		-0.480063	0.597657	-7.36794	-5.27111	-0.701122	-0.28979	-2.11166		-2.232	2.96706
0.10238	alliin	5.68005	5.71193	5.73055	6.10699	5.55563	5.93994	5.61899	5.63886	6.18957	5.64749	6.16623	5.80595	6.1328	5.73593		0.10238	149	0.45006	0.447528		-0.725292	8.36216	-1.44934	0.96997	4.50568	3.24689	2.08125		2.42733	3.35223
0.103374	2-pyrrolidinone	6.12586	5.93292	6.20641	5.92227	7.28744	7.24456	7.25749	6.13877	5.95144	6.5543	6.01724	7.32972	7.28219	7.30512		0.103374	150	0.451398	0.447528		0.21086	0.31219	5.60538	1.60369	0.580149	0.519452	0.656246		1.35542	1.92834
0.103883	4-vinylphenol sulfate	7.85856	7.52521	8.08002	7.20657	7.76538	7.97948	8.01361	7.61629	6.58518	8.19816	6.90944	7.85873	7.92135	7.30058		0.103883	151	0.450618	0.447528		-3.08287	-12.4917	1.46213	-4.12304	1.20218	-0.728469	-8.89775		-3.80851	5.23286
0.104479	X-12680	6.62918	6.80319	7.03717	6.57058	6.86625	6.89326	6.46193	6.51709	6.64306	6.25537	6.34016	6.80015	7.0114	6.28149		0.104479	152	0.450222	0.447528		-1.6909	-2.35384	-11.1096	-3.50677	-0.962694	1.71378	-2.79233		-2.95747	3.96976
0.104537	palmitate (16:0)	9.55686	9.76361	9.91837	9.69641	9.77135	9.53745	9.78282	9.56908	9.59305	9.54496	9.33482	9.72745	9.58339	9.77752		0.104537	153	0.447528	0.447528		0.127856	-1.74698	-3.76482	-3.72911	-0.449252	0.48168	-0.0541459		-1.30497	1.81037
0.105808	1-(1-enyl-oleoyl)-2-linoleoyl-GPE (P-18:1/18:2)*	6.74767	6.69175	6.38779	5.30707	6.5232	6.31947	6.45915	7.06497	6.8441	6.82265	6.69343	6.75345	6.00603	6.82946		0.105808	154	0.450028	0.449555		4.70234	2.2767	6.80772	26.123	3.52983	-4.95988	5.73314		6.31612	9.54574
0.106435	2-aminophenol sulfate	6.8752	7.16613	6.84305	6.86916	6.39293	6.36729	6.62567	6.64883	6.54978	6.18737	6.24231	6.31912	6.62761	6.69409		0.106435	155	0.449775	0.449555		-3.29253	-8.601	-9.58177	-9.12559	-1.15463	4.08832	1.03276		-3.80492	5.44176
0.107619	1-palmitoyl-2-eicosapentaenoyl-GPC (16:0/20:5)*	8.26686	8.11655	8.08699	8.14911	7.97677	8.10077	8.28884	8.13129	8.03177	7.99583	8.17619	7.93952	8.11978	8.28317		0.107619	156	0.451862	0.449555		-1.63993	-1.04453	-1.12722	0.332294	-0.467018	0.23457	-0.0683329		-0.540024	0.752538
0.107756	1-pentadecanoyl-GPC (15:0)*	6.82058	6.69862	6.77114	6.66696	6.78259	6.832	6.81213	6.7245	6.78251	6.94938	6.81607	6.838	6.89574	6.82814		0.107756	157	0.449555	0.449555		-1.40872	1.25229	2.63244	2.23651	0.817078	0.93283	0.234949		0.956767	1.33352
0.109455	decanoylcarnitine (C10)	7.57727	7.61855	7.77067	7.93367	7.76471	7.74186	7.66374	7.54567	7.56354	7.16543	7.32532	7.81926	7.50932	7.70296		0.109455	158	0.453751	0.452072		-0.416997	-0.722027	-7.78879	-7.66795	0.702538	-3.00372	0.511761		-2.62646	3.6889
0.10974	1-myristoyl-2-palmitoyl-GPC (14:0/16:0)	7.13728	7.03118	7.08549	7.00585	6.99078	7.01612	7.31835	7.02335	7.0724	7.39446	7.27951	6.94585	7.18312	7.47221		0.10974	159	0.452072	0.452072		-1.59625	0.586232	4.36069	3.90615	-0.642647	2.38029	2.10248		1.58528	2.23878
0.110468	tetradecadienoate (14:2)*	7.2094	7.47037	7.63949	7.20455	7.41325	7.40983	7.58872	7.28992	7.16374	6.93753	6.47453	7.49986	7.32952	7.52211		0.110468	160	0.452228	0.452228		1.11685	-4.10452	-9.18862	-10.1328	1.16831	-1.08375	-0.877763		-3.30033	4.6951
0.112657	X-26220	6.5651	6.67588	6.57665	6.33701	6.60353	6.43348	6.52183	6.59279	6.48735	6.44843	6.25066	6.49484	6.38175	6.60225		0.112657	161	0.458325	0.45656		0.421745	-2.82403	-1.94965	-1.36261	-1.64583	-0.80406	1.23317		-0.990183	1.40378
0.11292	octanoylcarnitine (C8)	7.26929	7.40544	7.45376	7.67079	7.50326	7.49312	7.42945	7.2566	7.35752	6.91257	7.13368	7.58394	7.23491	7.45051		0.11292	162	0.45656	0.45656		-0.174666	-0.647092	-7.26058	-7.00209	1.07529	-3.44592	0.28352		-2.45308	3.49243
0.11656	acetylcarnitine (C2)	8.87427	8.79247	8.9096	8.88323	9.11693	8.99229	8.81211	8.83983	8.9027	8.63612	8.57745	8.99775	8.90256	8.80879		0.11656	163	0.468384	0.465347		-0.388043	1.25367	-3.06954	-3.44222	-1.30721	-0.997821	-0.0376641		-1.14126	1.66242
0.116582	3-methyl-2-oxobutyrate	7.32989	7.14897	7.23706	7.11307	7.13735	7.1422	7.15993	7.20698	7.22795	6.98437	6.98822	7.05486	7.11737	7.16725		0.116582	164	0.465617	0.465347		-1.67682	1.10473	-3.49168	-1.75525	-1.15571	-0.34775	0.102264		-1.03146	1.49022
0.118498	X-13431	6.18643	6.45472	6.11749	6.38818	6.20893	6.6007	6.439	6.21174	6.56909	6.47822	6.75142	6.3426	6.5023	6.41054		0.118498	165	0.470403	0.465347		0.409121	1.7719	5.89667	5.68605	2.15279	-1.49069	-0.442056		1.99768	2.87303
0.119057	10-heptadecenoate (17:1n7)	7.38734	7.84494	7.92955	7.71817	7.89816	7.50556	7.73709	7.44476	7.62241	7.3658	7.1153	7.77925	7.64304	7.66481		0.119057	166	0.469773	0.465347		0.777303	-2.83658	-7.10949	-7.81105	-1.50555	1.83176	-0.934317		-2.51256	3.70837
0.119096	4-ethylcatechol sulfate	6.78264	6.70674	6.26084	6.10527	6.63268	6.9718	6.26105	6.35785	6.29911	6.30466	6.00066	6.73127	6.97772	6.01828		0.119096	167	0.467114	0.465347		-6.26279	-6.07793	0.699986	-1.71337	1.48646	0.0849566	-3.8774		-2.23716	3.20953
0.119585	X-11299	7.86658	7.9545	7.86135	7.61943	8.0693	7.55072	7.27918	7.77678	8.02775	7.88249	7.51786	7.34016	7.13916	7.16358		0.119585	168	0.466241	0.465347		-1.1415	0.920925	0.268898	-1.33308	-9.03597	-5.45068	-1.58813		-2.47993	3.53155
0.120501	2-linoleoyl-GPE (18:2)*	6.70113	6.46338	7.09467	6.51319	6.42644	6.40782	6.73225	6.64665	6.79174	6.989	6.79211	6.59896	6.53648	6.76524		0.120501	169	0.467032	0.465347		-0.813056	5.08043	-1.4894	4.28232	2.68457	2.00798	0.490029		1.74898	2.48646
0.121556	mead acid (20:3n9)	7.34501	7.36486	7.2618	7.20549	7.25613	7.25566	7.33424	7.1856	6.48445	7.28153	6.48445	7.22749	7.18342	7.3692		0.121556	170	0.468348	0.465347		-2.17024	-11.9541	0.271751	-10.0068	-0.39466	-0.99554	0.476669		-3.53899	5.18851
0.122249	X-25520	6.15477	5.78919	5.77227	6.06823	6.39794	6.12109	5.80593	5.53545	5.58426	5.81161	5.7094	6.28046	6.11104	5.88834		0.122249	171	0.468263	0.465347		-10.0623	-3.53992	0.681552	-5.91324	-1.83625	-0.164154	1.41945		-2.77355	4.09831
0.122734	2-hydroxypalmitate	7.90328	8.12622	8.06633	7.82589	8.02024	7.87875	7.98274	7.9209	7.93511	7.91653	7.72866	7.96594	7.84533	8.05437		0.122734	172	0.467388	0.465347		0.223021	-2.35177	-1.85708	-1.24238	-0.677136	-0.424268	0.897323		-0.776041	1.14024
0.122908	2-arachidonoyl-GPE (20:4)*	6.63322	6.58307	6.76508	6.59176	6.33593	6.4269	6.55574	6.43504	6.58534	6.53797	6.51704	6.37814	6.39559	6.55002		0.122908	173	0.465347	0.465347		-2.98762	0.0346191	-3.35709	-1.13348	0.66628	-0.487124	-0.0871755		-1.05023	1.55187
0.126289	1-(1-enyl-stearoyl)-2-oleoyl-GPC (P-18:0/18:1)	6.65378	6.62887	6.68171	6.63886	6.79926	6.6296	6.5869	6.70963	6.54789	6.70448	6.53706	6.55841	6.48386	6.58723		0.126289	174	0.4754	0.4754		0.839433	-1.22155	0.340706	-1.53335	-3.5423	-2.19826	0.00497958		-1.04433	1.54973
0.127058	proline	9.29194	9.10548	9.33444	9.2431	9.11247	9.17038	9.28296	9.23081	9.22094	9.35009	9.2583	9.16886	9.2138	9.35938		0.127058	175	0.475558	0.475558		-0.657904	1.26798	0.167702	0.164425	0.618822	0.473415	0.823186		0.408233	0.60744
0.128159	methionine sulfone	6.36986	6.15044	6.33309	6.3801	6.62857	6.5077	6.4258	6.3642	6.23185	6.38937	6.3441	6.61205	6.61454	6.4989		0.128159	176	0.476955	0.476955		-0.0888874	1.32361	0.888793	-0.564286	-0.249315	1.64181	1.13771		0.584205	0.869026
0.129945	1-oleoyl-GPI (18:1)	6.68687	7.08299	7.04035	6.78339	6.88324	6.82066	7.04726	6.73168	7.10873	7.33086	6.96708	6.96619	6.87856	6.94228		0.129945	177	0.480869	0.480869		0.670059	0.363406	4.12636	2.70782	1.20512	0.848788	-1.4897		1.20455	1.78771
0.132015	N,N-dimethylalanine	7.00164	7.55852	6.92354	6.94858	7.28156	7.31788	7.03221	6.75501	7.47122	6.49145	6.54811	7.33987	7.45587	6.98475		0.132015	178	0.485784	0.480956		-3.52242	-1.15496	-6.24077	-5.76325	0.800845	1.88568	-0.674966		-2.09569	3.15734
0.132015	5alpha-pregnan-3beta,20alpha-diol monosulfate (2)	6.52538	6.02109	6.1239	6.03484	6.22056	6.39287	6.46826	6.3652	6.12633	6.08049	5.76577	6.09151	6.28373	6.49891		0.132015	179	0.483071	0.480956		-2.45468	1.74796	-0.70891	-4.45874	-2.07444	-1.70717	0.473775		-1.31174	2.03557
0.133576	beta-alanine	6.59435	7.05874	7.31943	7.11039	6.92567	7.2057	6.55997	7.28401	7.0845	7.13754	7.24928	7.3193	7.31061	6.67533		0.133576	180	0.486067	0.480956		10.4584	0.364895	-2.48511	1.95338	5.6836	1.45586	1.75847		2.74135	4.17158
0.133852	1-arachidonoyl-GPE (20:4n6)*	7.06266	7.06624	7.2841	7.16167	7.03022	7.04453	7.17328	7.00157	7.10579	7.12306	7.05194	6.98105	7.07693	7.15018		0.133852	181	0.48438	0.480956		-0.865028	0.55959	-2.21091	-1.53224	-0.699409	0.459889	-0.322098		-0.658601	1.00544
0.134196	2-acetamidophenol sulfate	6.1297	6.43542	6.41036	6.27912	5.83966	5.72768	5.76651	5.77546	5.85534	5.50681	5.55614	5.56594	5.89126	6.22034		0.134196	182	0.482959	0.480956		-5.77901	-9.01386	-14.0952	-11.514	-4.68726	2.85588	7.87005		-4.90906	7.84502
0.134749	nonadecanoate (19:0)	6.59112	6.82148	6.78602	6.50336	6.7957	6.55922	6.75332	6.62936	6.61748	6.67796	6.36354	6.74348	6.57518	6.77761		0.134749	183	0.482297	0.480956		0.580235	-2.99057	-1.59238	-2.14992	-0.768413	0.243367	0.359779		-0.902557	1.38533
0.135108	2-hydroxystearate	7.49271	7.6498	7.59434	7.26548	7.4114	7.36671	7.52911	7.43034	7.4295	7.43043	7.21979	7.4319	7.38437	7.5458		0.135108	184	0.480956	0.480956		-0.832396	-2.87972	-2.15838	-0.628878	0.276587	0.239741	0.221739		-0.823045	1.25705
0.13707	1-(1-enyl-palmitoyl)-2-palmitoyl-GPC (P-16:0/16:0)*	7.54446	7.41649	7.42708	7.5091	7.42317	7.43633	7.44379	7.49949	7.43161	7.41987	7.40276	7.30441	7.41474	7.46972		0.13707	185	0.485301	0.485301		-0.596053	0.203843	-0.0970099	-1.41625	-1.59975	-0.290211	0.34833		-0.492443	0.761497
0.138119	serine	8.34282	8.26759	8.35174	8.4186	8.2739	8.34875	8.19185	8.26119	8.30786	8.19979	8.28429	8.30598	8.31052	8.18012		0.138119	186	0.486386	0.486386		-0.978446	0.487107	-1.81944	-1.5955	0.387822	-0.45802	-0.143142		-0.588518	0.913494
0.13951	palmitoleate (16:1n7)	8.43906	8.95285	9.14824	9.00447	9.1385	8.53601	8.77332	8.56219	8.66518	8.40037	8.04632	8.94674	8.72255	8.70867		0.13951	187	0.488657	0.487016		1.45913	-3.2132	-8.17497	-10.6408	-2.09838	2.18532	-0.736882		-3.03139	4.7942
0.139937	2-linoleoyl-GPC (18:2)*	7.53357	7.61235	7.72128	7.48576	7.46373	7.3679	7.51122	7.52731	7.63546	7.68694	7.53136	7.5424	7.37578	7.58138		0.139937	188	0.487547	0.487016		-0.0830682	0.303638	-0.444758	0.60913	1.0541	0.106991	0.934042		0.354296	0.545324
0.140562	3-ethylcatechol sulfate (1)	6.34438	6.12894	6.69529	6.04488	6.56693	6.58976	5.83721	5.73147	6.46207	6.29598	5.38045	6.41971	6.74506	5.48103		0.140562	189	0.487131	0.487016		-9.66057	5.43539	-5.96405	-10.9917	-2.24182	2.35661	-6.10179		-3.88114	6.07765
0.141425	5alpha-androstan-3alpha,17beta-diol monosulfate (2)	7.32668	6.59223	6.7709	6.25524	6.56764	6.49144	6.60355	7.25379	6.63852	6.70209	6.04568	6.50505	6.43344	6.64524		0.141425	190	0.487544	0.487016		-0.99483	0.702191	-1.01629	-3.35018	-0.953052	-0.893453	0.631281		-0.839191	1.34875
0.142015	deoxycholate	7.96738	7.67583	7.70691	7.2822	7.39353	7.96762	8.0478	7.67903	7.52181	7.68105	7.28015	7.39518	7.70082	8.13477		0.142015	191	0.487016	0.487016		-3.61915	-2.00653	-0.335478	-0.0282195	0.0223168	-3.34849	1.08067		-1.17641	1.82258
0.144226	androstenediol (3alpha, 17alpha) monosulfate (3)	7.13221	6.86375	6.83702	6.99524	6.87897	6.65622	7.26222	7.18339	6.84607	6.81039	6.77797	6.80613	6.62007	7.21667		0.144226	192	0.492021	0.491117		0.717618	-0.257673	-0.38938	-3.10597	-1.05894	-0.543041	-0.627178		-0.75208	1.1712
0.144711	1-(1-enyl-palmitoyl)-2-arachidonoyl-GPC (P-16:0/20:4)*	8.01297	7.85787	7.74897	7.92931	7.92196	7.85311	7.78444	7.97368	7.91343	7.75591	7.80118	7.71856	7.70586	7.80544		0.144711	193	0.491117	0.491117		-0.490305	0.707088	0.0895474	-1.61582	-2.56755	-1.87504	0.269679		-0.783199	1.24139
0.147	glutamate	8.03271	7.85754	7.78741	7.68368	7.8739	7.91266	8.03412	7.93497	7.8737	7.96517	7.80016	7.93183	7.95744	8.09524		0.147	194	0.496314	0.49221		-1.21685	0.205573	2.28267	1.51598	0.735722	0.565865	0.760743		0.692815	1.08873
0.14724	1-oleoylglycerol (18:1)	7.44988	7.20671	7.59007	7.52127	7.59168	7.4976	7.08701	7.35154	7.12458	7.50108	6.97857	7.16112	7.07029	7.426		0.14724	195	0.494575	0.49221		-1.32002	-1.13949	-1.17239	-7.21547	-5.67145	-5.69921	4.78323		-2.49069	4.09429
0.14809	linoleate (18:2n6)	9.41933	9.71649	9.83206	9.60067	9.74946	9.35158	9.69072	9.5243	9.54494	9.35633	9.1697	9.68678	9.40403	9.66811		0.14809	196	0.494893	0.49221		1.11434	-1.76559	-4.83857	-4.48897	-0.642866	0.560868	-0.233347		-1.47059	2.36522
0.149414	5alpha-androstan-3alpha,17beta-diol monosulfate (1)	6.22829	6.20873	6.42384	6.21977	6.02212	5.51515	6.737	6.28966	6.1524	6.32663	5.93433	6.00395	5.46938	6.70788		0.149414	197	0.496781	0.49221		0.985423	-0.907239	-1.51325	-4.5893	-0.301621	-0.83004	-0.432373		-1.08406	1.72658
0.150582	X-16649	6.15623	6.21914	6.22	6.55724	6.4836	6.5669	5.82702	6.70711	6.52963	6.53627	6.22741	6.4987	6.62584	6.16201		0.150582	198	0.498136	0.49221		8.94835	4.99249	5.08479	-5.02988	0.233019	0.89744	5.74885		2.98215	4.61536
0.151183	pentadecanoate (15:0)	7.42442	7.7236	7.79807	7.65282	7.74626	7.509	7.78353	7.44188	7.61009	7.4623	7.30901	7.6882	7.65069	7.70362		0.151183	199	0.497612	0.49221		0.235237	-1.46965	-4.30581	-4.49252	-0.749433	1.88698	-1.02668		-1.41741	2.31124
0.151255	methyl vanillate sulfate	6.20035	6.09174	6.39533	4.8947	5.74072	6.5221	6.29566	5.84085	4.52793	5.99981	5.12383	6.29182	6.08035	4.93547		0.151255	200	0.49536	0.49221		-5.79812	-25.671	-6.18447	4.68123	9.59987	-6.77312	-21.6051		-7.39297	12.7476
0.153013	sphingomyelin (d18:1/20:1, d18:2/20:0)*	7.77365	7.70941	7.63485	7.7992	7.75752	7.78684	7.6364	7.77579	7.64082	7.52767	7.65671	7.71482	7.64876	7.74614		0.153013	201	0.498624	0.49221		0.0275546	-0.889692	-1.40392	-1.82698	-0.550459	-1.77325	1.43708		-0.711381	1.15984
0.153086	eicosapentaenoate (EPA; 20:5n3)	7.378	7.51338	7.35615	7.40115	7.49885	7.23512	7.58644	7.41487	7.14329	7.29241	7.0767	7.38475	7.32029	7.5762		0.153086	202	0.496392	0.49221		0.499675	-4.92576	-0.866473	-4.38383	-1.52155	1.17726	-0.134965		-1.45081	2.36174
0.15311	X-11843	5.49911	6.10683	5.24421	3.87271	6.45559	6.97047	5.34562	6.08191	5.90241	6.05107	4.57064	6.60565	6.49285	5.91727		0.15311	203	0.494026	0.49221		10.5981	-3.34732	15.3858	18.0218	2.32445	-6.85194	10.6938		6.68924	9.47382
0.153299	X-16124	5.3937	8.04438	5.70456	5.44248	5.61017	7.92023	5.01061	5.43003	7.6983	5.05061	4.01066	5.70021	8.10075	4.70908		0.153299	204	0.49221	0.49221		0.673638	-4.30209	-11.4638	-26.3082	1.60476	2.27928	-6.01783		-6.21918	10.1303
0.156573	branched-chain, straight-chain, or cyclopropyl 12:1 fatty acid*	6.67821	7.07385	7.23791	6.72562	7.11904	7.11508	7.22009	6.79789	6.87773	6.69578	6.2394	7.14006	7.11806	7.18529		0.156573	205	0.500271	0.497994		1.79207	-2.77248	-7.49016	-7.22927	0.295236	0.0420235	-0.482044		-2.26352	3.73541
0.156621	(R)-3-hydroxybutyrylcarnitine	6.08829	6.0914	6.39293	6.65452	7.16412	6.5098	6.26938	6.10816	6.54195	5.25104	5.95001	6.7631	6.33951	6.02767		0.156621	206	0.497994	0.497994		0.326446	7.39647	-17.8618	-10.587	-5.59757	-2.61578	-3.85555		-4.68497	8.01395
0.157435	myristate (14:0)	8.23604	8.50951	8.73867	8.53499	8.6633	8.27175	8.66352	8.24404	8.35837	8.25583	7.98397	8.56786	8.46078	8.61214		0.157435	207	0.498164	0.498164		0.0970855	-1.77615	-5.52536	-6.45596	-1.1017	2.28531	-0.592969		-1.86711	3.10265
0.159981	1-(1-enyl-palmitoyl)-2-docosahexaenoyl-GPC (P-16:0/22:6)*	7.3234	7.20056	7.1007	7.23516	7.3512	7.07145	7.06094	7.28532	7.25297	7.0469	7.1233	7.1783	6.99752	7.11157		0.159981	208	0.503787	0.503787		-0.519923	0.727846	-0.757742	-1.54602	-2.35204	-1.04549	0.716958		-0.682343	1.12875
0.161335	fructose	6.89777	7.10416	6.92849	7.11097	7.00947	7.16921	7.15504	6.95468	7.24026	7.54495	7.21609	7.18365	7.12873	7.07711		0.161335	209	0.505618	0.504073		0.825078	1.91581	8.89737	1.47828	2.48488	-0.564637	-1.08922		1.99251	3.30628
0.163696	2-oleoyl-GPC (18:1)*	7.18899	7.24969	7.34552	7.12657	7.14424	7.07243	7.18839	7.03834	7.17155	7.31479	7.05959	7.19917	7.07059	7.18412		0.163696	210	0.510574	0.504073		-2.09554	-1.07774	-0.418337	-0.939891	0.768829	-0.0260448	-0.0594292		-0.549736	0.921145
0.163736	2-methylserine	6.85506	6.84887	6.61564	7.06632	6.98217	6.08682	6.27322	6.61646	6.95682	7.31209	7.06195	6.89846	6.60135	6.77076		0.163736	211	0.508281	0.504073		-3.48075	1.5762	10.5273	-0.0618993	-1.19887	8.45306	7.93114		3.39232	5.48739
0.164125	2-hydroxyhippurate (salicylurate)	6.28131	5.7212	5.63262	5.36221	6.2846	5.97208	5.68551	6.22917	5.17453	5.06951	5.69597	6.27137	4.37064	5.50713		0.164125	212	0.507085	0.504073		-0.830129	-9.55531	-9.9973	6.22424	-0.210562	-26.8154	-3.13745		-6.33171	10.638
0.164476	2-oxoarginine*	6.2266	6.10211	6.04681	5.80266	5.81331	6.2497	6.23623	6.19548	6.26873	5.94017	6.1856	5.8794	6.3214	6.34011		0.164476	213	0.505783	0.504073		-0.499743	2.73047	-1.76354	6.59946	1.13696	1.14727	1.6658		1.57381	2.65875
0.164894	nicotinamide	6.86664	6.26764	6.69933	6.87347	6.17035	6.23764	6.02316	6.39181	6.18549	5.9393	6.37206	6.30774	6.38863	6.04583		0.164894	214	0.504698	0.504073		-6.91504	-1.31069	-11.3449	-7.29487	2.22657	2.42072	0.376381		-3.12026	5.38925
0.166155	phytanate	6.81088	6.81823	6.41513	6.45754	6.66509	7.04237	6.90149	6.80182	7.04937	6.74388	6.84539	6.75405	6.96767	6.78271		0.166155	215	0.506192	0.504073		-0.132993	3.39002	5.12459	6.00625	1.33472	-1.06068	-1.72103		1.84869	3.04935
0.166229	1-dihomo-linoleoyl-GPC (20:2)*	6.42786	6.37091	6.41301	6.07867	6.52392	6.45082	6.44217	6.35232	6.35219	6.53143	6.30566	6.51106	6.49971	6.62226		0.166229	216	0.504073	0.504073		-1.17524	-0.293883	1.84662	3.7342	-0.197182	0.757935	2.79547		1.06685	1.7927
0.168449	X-23587	6.29368	5.83838	6.80248	6.75312	5.70726	6.41714	6.21736	6.46206	6.14115	6.87683	6.51409	5.95373	6.54861	6.26352		0.168449	217	0.508453	0.508453		2.67538	5.18595	1.09298	-3.53962	4.31846	2.04864	0.742357		1.78916	2.85087
0.171896	N-acetylserine	7.17638	7.14054	7.17996	7.12105	7.24086	7.07929	7.13844	7.16729	7.25271	7.14276	7.20127	7.2301	7.17029	7.15358		0.171896	218	0.516475	0.514139		-0.126638	1.57089	-0.518164	1.12656	-0.148518	1.28537	0.212077		0.48594	0.82539
0.172793	alpha-ketoglutaramate*	6.91881	6.78178	6.93057	6.759	6.82589	6.68367	6.74111	6.94767	5.9847	6.85328	5.9847	6.77005	6.71166	6.80901		0.172793	219	0.516802	0.514139		0.41708	-11.7532	-1.11515	-11.4558	-0.818033	0.418662	1.00728		-3.32845	5.70233
0.172804	theobromine	6.94735	6.42224	7.25488	5.38678	6.5836	6.66752	6.4138	6.86782	6.39748	7.57541	6.28447	6.5031	6.61645	7.69755		0.172804	220	0.514485	0.514139		-1.14482	-0.385504	4.41814	16.6648	-1.22267	-0.765877	20.0154		5.36849	9.12549
0.173473	lignoceroylcarnitine (C24)*	6.26881	6.00866	6.23619	6.30998	6.43968	6.36268	6.13927	6.29376	6.05641	6.30314	6.25264	6.48077	6.4077	6.1401		0.173473	221	0.514139	0.514139		0.398018	0.794703	1.07351	-0.90872	0.638059	0.707469	0.0136173		0.388093	0.661017
0.175866	docosapentaenoate (n3 DPA; 22:5n3)	7.6358	7.7764	7.62299	7.5874	7.69262	7.62641	7.83732	7.62507	7.44957	7.518	7.24853	7.7153	7.67673	7.86278		0.175866	222	0.518884	0.51872		-0.140509	-4.20277	-1.37729	-4.46625	0.294763	0.65976	0.324882		-1.27249	2.19167
0.176602	ceramide (d18:1/20:0, d16:1/22:0, d20:1/18:0)*	6.49739	6.47155	6.39792	6.56649	6.32992	6.6132	6.52017	6.3797	6.40801	6.31259	6.60427	5.89063	6.56817	6.56948		0.176602	223	0.51872	0.51872		-1.81133	-0.981836	-1.33365	0.575223	-6.94	-0.680881	0.756269		-1.48803	2.58373
0.178233	X-12847	6.26332	6.14956	6.76969	6.06864	6.20004	5.82093	7.63786	6.07903	6.23992	6.91087	6.43587	6.43985	6.32348	7.49599		0.178233	224	0.521171	0.521171		-2.94236	1.46931	2.08546	6.0512	3.86783	8.63343	-1.85746		2.47249	4.12182
0.179454	1-stearoyl-2-linoleoyl-GPC (18:0/18:2)*	9.36171	9.31568	9.35171	9.25244	9.37037	9.30875	9.29909	9.35313	9.33363	9.37158	9.34014	9.36215	9.29468	9.36039		0.179454	225	0.52241	0.52241		-0.0915965	0.192707	0.212453	0.947923	-0.0876807	-0.151137	0.659204		0.240268	0.41837
0.181736	arachidonate (20:4n6)	8.70868	8.94536	8.69913	8.74015	8.80244	8.80297	8.76352	8.69889	8.66955	8.71517	8.41121	8.78122	8.73055	8.84054		0.181736	226	0.526713	0.524643		-0.112451	-3.08322	0.184398	-3.76361	-0.241115	-0.822654	0.878928		-0.994246	1.74668
0.182435	bilirubin (E,E)*	6.76694	6.75479	6.91696	6.72036	6.73946	6.69973	6.6139	6.6513	6.57221	6.56102	6.50867	6.66443	6.75191	6.79594		0.182435	227	0.52641	0.524643		-1.70881	-2.70298	-5.14599	-3.15001	-1.11331	0.778853	2.75249		-1.46996	2.61172
0.182624	palmitoyl ethanolamide	6.29695	6.33436	6.38203	6.07046	6.32281	6.16094	6.25041	6.22525	6.14168	6.16063	5.95315	6.24277	6.0715	6.46157		0.182624	228	0.524643	0.524643		-1.13863	-3.04168	-3.46921	-1.93254	-1.26591	-1.45173	3.37835		-1.27448	2.23874
0.184722	1-palmitoyl-2-arachidonoyl-GPI (16:0/20:4)*	6.63605	6.66026	6.77737	6.62048	6.38946	6.39638	6.71719	6.13708	6.45337	6.58625	6.58317	6.4547	6.50456	6.66298		0.184722	229	0.528353	0.526391		-7.51908	-3.10625	-2.82002	-0.563645	1.02104	1.69127	-0.806989		-1.72909	3.1113
0.18484	X-26111	7.53651	7.53266	7.23407	7.2756	7.82575	7.07676	7.02844	7.44574	7.53323	7.43519	7.25115	7.12752	6.66977	6.86988		0.18484	230	0.526391	0.526391		-1.20436	0.00763343	2.78019	-0.336082	-8.92223	-5.75108	-2.25603		-2.24028	3.91433
0.190079	5-hydroxylysine	6.43614	6.37366	6.43993	6.51152	6.46559	6.33972	6.48092	6.36024	6.40227	6.47961	6.60348	6.52647	6.36543	6.51253		0.190079	231	0.538968	0.538968		-1.17923	0.448957	0.616031	1.41219	0.941616	0.405633	0.48774		0.447562	0.801333
0.195525	piperine	8.18216	7.51497	8.00814	7.53909	7.33554	7.62594	7.68529	8.39975	7.35685	8.04587	7.3871	7.19205	7.46409	7.41929		0.195525	232	0.552022	0.545832		2.65938	-2.10401	0.471158	-2.01601	-1.95616	-2.12232	-3.46117		-1.21845	2.06977
0.196026	2,6-dihydroxybenzoic acid	6.83363	7.10287	7.2525	6.79782	6.73749	6.86281	7.22151	6.98976	6.9172	7.17978	6.54637	6.68468	5.8474	7.187		0.196026	233	0.551061	0.545832		2.28476	-2.61401	-1.00269	-3.69899	-0.783882	-14.7958	-0.477947		-3.01266	5.5222
0.196268	13-HODE + 9-HODE	6.77487	7.02565	7.51696	6.65858	7.04258	6.46278	6.61318	6.29983	6.67502	6.27495	6.66065	6.97206	6.74284	6.57098		0.196268	234	0.549383	0.545832		-7.01176	-4.99063	-16.5228	0.0311628	-1.00127	4.33356	-0.638044		-3.68568	6.73515
0.196627	perfluorohexanesulfonate (PFHxS)	6.32538	6.63452	6.31722	6.23134	6.48923	6.0789	6.31791	6.33486	6.63597	6.19897	6.11347	6.48249	6.07747	6.32519		0.196627	235	0.548045	0.545832		0.149936	0.0219458	-1.87192	-1.89152	-0.103834	-0.0235404	0.115307		-0.514803	0.937581
0.196666	androsterone sulfate	7.89046	7.86707	8.07831	7.87475	7.79726	7.02515	8.37356	7.92861	7.84355	7.93713	7.58446	7.82142	7.04778	8.28619		0.196666	236	0.545832	0.545832		0.483482	-0.298917	-1.74767	-3.68631	0.309814	0.322129	-1.0434		-0.808696	1.50979
0.198303	4-methyl-2-oxopentanoate	8.03646	7.8787	7.8605	7.91316	7.81918	7.82129	7.82695	7.88348	7.94469	7.69782	7.72168	7.81141	7.79033	7.89028		0.198303	237	0.548054	0.548054		-1.90361	0.837562	-2.06964	-2.41982	-0.099371	-0.395945	0.809166		-0.748808	1.37602
0.200255	1-stearyl-2-docosapentaenoyl-GPC (O-18:0/22:5n3)*	7.09581	7.09993	6.96235	7.15732	7.12871	7.04805	7.02651	7.08873	7.13907	6.899	7.07939	7.06734	6.98555	7.0659		0.200255	238	0.551123	0.551123		-0.0998195	0.551259	-0.909851	-1.08877	-0.860773	-0.886841	0.560706		-0.390585	0.718913
0.20163	1-stearyl-2-arachidonoyl-GPC (O-18:0/20:4)*	7.81447	7.82302	7.66336	7.89691	7.81005	7.73073	7.55951	7.78352	7.84016	7.56391	7.70681	7.66859	7.64576	7.68678		0.20163	239	0.552585	0.552		-0.396035	0.219059	-1.2977	-2.40737	-1.81132	-1.09915	1.68352		-0.729855	1.37105
0.202259	4-hydroxyhippurate	6.88267	6.23735	6.64881	5.81282	6.06405	6.44671	6.24589	6.77786	5.54184	5.93994	6.04056	6.36705	6.0349	6.09473		0.202259	240	0.552	0.552		-1.5228	-11.1508	-10.6616	3.91784	4.99663	-6.38797	-2.42015		-3.3184	6.45788
0.203214	1-palmitoyl-2-linoleoyl-GPI (16:0/18:2)	6.32398	6.22599	6.54202	6.149	6.09712	6.28793	6.56786	6.16752	5.39815	6.51577	6.1034	6.19012	6.11152	6.55143		0.203214	241	0.552303	0.552303		-2.47404	-13.2965	-0.401115	-0.741649	1.52536	-2.80563	-0.250112		-2.63482	4.92095
0.204136	methylsuccinate	5.79643	5.4669	5.71734	5.99334	6.21581	6.08621	6.19495	5.77241	4.76795	5.63598	5.99395	6.13725	6.28187	5.71112		0.204136	242	0.552516	0.552516		-0.41441	-12.7852	-1.42307	0.0102614	-1.26386	3.21478	-7.81017		-2.92452	5.4577
0.205947	propionylcarnitine (C3)	7.85391	7.81389	7.44595	7.45	7.697	7.87205	7.63487	7.48602	7.6693	7.5073	7.51462	7.6067	7.84543	7.58251		0.205947	243	0.555125	0.553479		-4.68417	-1.8505	0.823992	0.867342	-1.17313	-0.338146	-0.685879		-1.00579	1.90074
0.207008	stearoyl sphingomyelin (d18:1/18:0)	8.35699	8.22257	8.19553	8.57386	8.32142	8.36938	8.23783	8.33376	8.23104	8.14638	8.36305	8.20821	8.24575	8.35438		0.207008	244	0.555699	0.553479		-0.277911	0.102948	-0.599729	-2.45873	-1.36041	-1.47717	1.41483		-0.665168	1.25367
0.207027	X-11478	6.08957	6.13248	6.27612	6.25181	6.17887	5.97897	6.08542	6.83727	6.47013	5.98002	6.37857	6.25573	6.00931	6.25444		0.207027	245	0.553479	0.553479		12.2784	5.50593	-4.71796	2.02741	1.2439	0.507378	2.77759		2.80323	5.19545
0.208603	1-stearoyl-2-oleoyl-GPE (18:0/18:1)	7.01017	6.83844	7.1734	6.57499	6.95301	6.90797	6.66472	6.92536	7.14066	7.18685	7.04926	6.98151	6.91428	6.67626		0.208603	246	0.555426	0.55445		-1.20979	4.41935	0.187498	7.21326	0.409923	0.0913293	0.173151		1.6121	3.02971
0.209083	linolenate [alpha or gamma; (18:3n3 or 6)]	8.32748	8.71921	8.75613	8.58921	8.74845	8.2434	8.6637	8.51515	8.54941	8.09092	8.18942	8.62257	8.36153	8.61741		0.209083	247	0.55445	0.55445		2.25356	-1.94747	-7.59704	-4.65455	-1.43893	1.43293	-0.534252		-1.78368	3.42515
0.210859	sphingomyelin (d18:1/21:0, d17:1/22:0, d16:1/23:0)*	7.85605	7.79322	7.79013	7.92264	7.80016	7.97274	7.90154	7.82526	7.79388	7.74106	7.8505	7.72127	7.86933	7.99335		0.210859	248	0.556906	0.556555		-0.391864	0.00854589	-0.629913	-0.910568	-1.01129	-1.29702	1.16181		-0.438614	0.825394
0.211576	1-(1-enyl-palmitoyl)-2-docosahexaenoyl-GPE (P-16:0/22:6)*	7.06046	7.09552	6.91403	7.01477	7.15593	7.01064	6.8991	7.10785	7.15493	6.82769	6.97753	6.98393	6.97759	6.82566		0.211576	249	0.556555	0.556555		0.671259	0.837261	-1.24879	-0.53088	-2.4036	-0.471512	-1.06454		-0.601544	1.12493
0.213293	pseudouridine	7.1274	7.21609	7.16942	7.11106	7.16015	7.07746	7.2363	7.15724	7.1965	7.1579	7.24906	7.28599	7.24488	7.15461		0.213293	250	0.558826	0.558826		0.41875	-0.271463	-0.16071	1.94072	1.75756	2.36547	-1.12884		0.70307	1.32538
0.214737	branched chain 14:0 dicarboxylic acid**	6.58729	6.31752	5.60525	5.075	6.63309	6.72666	6.74807	6.57239	6.1935	5.61553	4.37614	6.70641	6.84514	6.20175		0.214737	251	0.56037	0.559829		-0.226133	-1.96319	0.183489	-13.7708	1.10537	1.7614	-8.09587		-3.00082	5.77936
0.216102	adenosine	6.66449	6.93858	7.44443	7.72236	6.604	6.77957	7.2779	7.57786	6.63105	7.30716	7.72067	5.16057	5.95789	6.21897		0.216102	252	0.561692	0.559829		13.705	-4.43217	-1.84404	-0.0219233	-21.8569	-12.12	-14.55		-5.87428	11.5876
0.216408	X-11378	7.73385	8.27581	7.87731	7.67001	8.10977	7.98055	7.98084	6.87945	8.19239	7.7557	7.57842	8.12241	7.93692	8.02667		0.216408	253	0.560266	0.559829		-11.0476	-1.00803	-1.54385	-1.19416	0.155861	-0.546716	0.574238		-2.08718	4.02149
0.217392	3-hydroxydecanoylcarnitine	6.8342	6.74451	7.14342	7.05981	6.92076	7.0603	6.82659	6.85479	6.7407	6.62442	6.59697	7.04722	6.83946	6.91781		0.217392	254	0.560597	0.559829		0.301206	-0.0565497	-7.26534	-6.556	1.82734	-3.12797	1.33611		-1.93446	3.75442
0.218356	S-allylcysteine	6.84379	7.26529	7.0349	7.0025	7.01161	7.05276	6.5667	6.52797	7.30609	6.4492	6.82091	7.17266	7.176	6.35158		0.218356	255	0.560876	0.559829		-4.61471	0.561561	-8.32569	-2.59332	2.29683	1.74744	-3.27603		-2.02913	3.82738
0.219487	myristoylcarnitine (C14)	6.47959	6.47722	6.60697	6.57433	6.7663	6.69303	6.58525	6.49198	6.52464	6.38029	6.34145	6.6965	6.62752	6.66589		0.219487	256	0.561578	0.559829		0.191185	0.732089	-3.43082	-3.54226	-1.03152	-0.97872	1.22451		-0.976506	1.90338
0.222426	1-stearoyl-2-docosahexaenoyl-GPE (18:0/22:6)*	7.25111	7.19138	7.05364	7.12326	7.26053	7.13865	6.85911	7.25747	7.0843	7.08331	7.09091	7.21428	7.11194	6.87081		0.222426	257	0.566884	0.559829		0.0876693	-1.48889	0.420534	-0.454146	-0.636882	-0.374188	0.170547		-0.325051	0.638057
0.224673	glycerol	6.23566	6.57821	6.81536	6.5959	6.64921	6.27537	6.74915	6.07875	6.4109	6.35557	6.26448	6.7409	6.62477	6.42411		0.224673	258	0.570391	0.559829		-2.51632	-2.54332	-6.74624	-5.02462	1.37902	5.56777	-4.81591		-2.09995	4.25804
0.224989	5alpha-pregnan-3beta,20alpha-diol disulfate	6.8015	6.44483	6.38605	6.58285	6.36957	6.54946	6.61114	6.71169	6.60089	6.34686	6.30194	6.25861	6.45851	6.5995		0.224989	259	0.568988	0.559829		-1.32044	2.42152	-0.613556	-4.26736	-1.74199	-1.38877	-0.176127		-1.01239	2.00058
0.225078	1-arachidonoyl-GPI (20:4)*	7.17266	7.56591	7.47967	7.44747	7.42548	7.29817	7.31138	7.218	7.38663	7.48884	7.32806	7.38415	7.26336	7.33946		0.225078	260	0.567022	0.559829		0.632053	-2.36954	0.122532	-1.60344	-0.556624	-0.476969	0.384018		-0.552567	1.09146
0.226326	cholate	6.10279	6.83718	6.1054	5.89925	6.5662	6.54835	6.2846	6.93441	7.3789	6.52145	5.80481	6.16814	6.93889	6.15654		0.226326	261	0.567983	0.559829		13.6269	7.92317	6.81446	-1.6008	-6.06224	5.964	-2.03765		3.51826	6.91969
0.22745	gluconate	7.12565	6.80663	7.07337	6.95832	6.89869	7.0202	7.01097	7.06313	6.10766	6.91392	7.06472	6.83231	7.01493	6.96548		0.22745	262	0.568624	0.559829		-0.877394	-10.269	-2.25424	1.52912	-0.962197	-0.0750549	-0.648798		-1.93679	3.84568
0.22753	palmitoleoylcarnitine (C16:1)*	6.45285	6.52634	6.66213	6.58614	6.82808	6.69967	6.47168	6.55393	6.47443	6.36098	6.13373	6.79795	6.62354	6.55938		0.22753	263	0.566662	0.559829		1.56638	-0.795469	-4.5204	-6.86913	-0.441281	-1.13632	1.3552		-1.54872	3.08864
0.228025	sphingomyelin (d18:1/17:0, d17:1/18:0, d19:1/16:0)	7.64947	7.54071	7.5033	7.79727	7.66984	7.67248	7.59538	7.57134	7.58984	7.48656	7.69236	7.55429	7.61114	7.66364		0.228025	264	0.565743	0.559829		-1.02135	0.65153	-0.223129	-1.34542	-1.50665	-0.799377	0.898717		-0.477955	0.952646
0.228455	N-palmitoyl-sphingosine (d18:1/16:0)	6.80386	6.83636	6.81588	7.00378	6.84052	6.78063	6.75774	6.73007	6.89444	6.64897	6.90778	6.81384	6.80168	6.76619		0.228455	265	0.564671	0.559829		-1.08452	0.849693	-2.44881	-1.37067	-0.390102	0.310532	0.124983		-0.5727	1.13592
0.22921	1-palmitoylglycerol (16:0)	7.64674	7.57362	6.9841	7.57727	7.0415	6.92333	7.05253	7.53119	6.70146	7.22083	6.84082	7.05349	6.95729	7.00585		0.22921	266	0.564409	0.559829		-1.51118	-11.5157	3.38944	-9.71929	0.170234	0.490545	-0.661862		-2.7654	5.59796
0.229268	trans-4-hydroxyproline	7.84581	7.8438	7.83913	7.75985	7.71055	7.77576	7.8012	7.69883	8.02692	7.98647	7.99178	7.80424	7.90625	7.68467		0.229268	267	0.562437	0.559829		-1.87331	2.33454	1.8796	2.98879	1.21513	1.67828	-1.49369		0.961335	1.8921
0.230775	1,5-anhydroglucitol (1,5-AG)	7.68893	7.9719	7.92838	7.58427	7.66105	7.752	7.95454	7.71848	7.98597	7.92975	7.81127	7.89485	7.98232	7.77402		0.230775	268	0.56402	0.559829		0.384306	0.176495	0.0172292	2.99314	3.05175	2.97108	-2.26937		1.04638	2.03159
0.231279	arabonate/xylonate	7.1682	7.0646	7.1842	7.09737	7.31514	7.16979	7.11364	6.98964	6.29067	7.12392	7.09126	7.18035	7.28628	7.11922		0.231279	269	0.563151	0.559829		-2.49097	-10.955	-0.839064	-0.0860037	-1.84262	1.62469	0.0784267		-2.07294	4.14106
0.231326	1-oleoyl-GPE (18:1)	6.7124	6.67634	7.27915	6.65482	6.76628	6.73622	6.83015	6.61344	6.98593	7.1897	6.90056	6.83	6.83131	6.85177		0.231326	270	0.561179	0.559829		-1.47438	4.63712	-1.22891	3.69274	0.941743	1.41158	0.316523		1.1852	2.30831
0.232126	stearoylcarnitine (C18)	6.69154	6.61636	6.6586	6.60676	6.85355	6.72928	6.55945	6.6082	6.75886	6.69269	6.5805	6.84574	6.87323	6.67177		0.232126	271	0.561043	0.559829		-1.24538	2.15374	0.51203	-0.397562	-0.113926	2.1392	1.71223		0.680048	1.34743
0.232479	1-palmitoyl-2-pentadecanoyl-GPC (16:0/15:0)*	6.80635	6.80156	6.77593	6.79011	6.87338	6.86284	6.95282	6.75694	6.92921	6.93358	6.91302	6.80104	6.93213	6.92901		0.232479	272	0.559829	0.559829		-0.726028	1.87669	2.32668	1.81013	-1.05241	1.00967	-0.342422		0.70033	1.38745
0.233565	pyruvate	7.96638	7.63537	7.68472	7.59153	7.43281	7.48402	7.82096	7.73595	7.65626	7.61355	7.65681	6.18254	7.47189	7.68493		0.233565	273	0.560384	0.560384		-2.89241	0.2737	-0.926072	0.859945	-16.821	-0.162105	-1.73926		-3.05817	6.19903
0.23724	3-hydroxybutyrate (BHBA)	7.39696	7.70535	8.12163	8.02806	8.58624	7.78268	7.36098	7.60358	7.96673	7.25241	7.17415	8.4495	7.49184	7.41334		0.23724	274	0.567124	0.56443		2.79328	3.39224	-10.7026	-10.6365	-1.5925	-3.73695	0.711346		-2.82453	5.88999
0.237586	X-26106	6.09992	5.95851	6.35262	6.26394	6.22595	6.31842	6.04075	6.09965	6.02319	5.90957	5.8245	6.30398	6.11041	6.14705		0.237586	275	0.565887	0.56443		-0.00454104	1.08546	-6.97423	-7.01531	1.25345	-3.29217	1.75962		-1.88396	3.86638
0.238927	gamma-glutamylglutamine	7.49383	7.45796	7.63833	7.62859	7.40614	7.43994	7.46545	7.50592	7.52411	7.57442	7.56938	7.55064	7.49087	7.61424		0.238927	276	0.567019	0.56443		0.16144	0.886932	-0.836779	-0.776211	1.95099	0.684441	1.99301		0.580545	1.15492
0.2392	sphingomyelin (d18:2/18:1)*	6.8603	6.89644	6.80821	7.06449	7.054	6.97632	6.69198	6.87447	6.95629	6.72697	6.89902	6.93048	6.65218	6.79946		0.2392	277	0.565616	0.56443		0.206521	0.867926	-1.19332	-2.34231	-1.75105	-4.64625	1.60616		-1.03605	2.138
0.239559	branched-chain fatty acid 18:0 (2)**	7.41379	7.50635	6.41031	7.55834	7.44775	7.5749	5.71134	7.53163	7.36404	7.61968	7.39467	7.54176	7.38733	7.33651		0.239559	278	0.56443	0.56443		1.58946	-1.89595	18.8661	-2.16544	1.26221	-2.47628	28.4552		6.2336	12.3299
0.243608	3-hydroxylaurate	6.62793	6.62093	6.92435	6.63606	6.70649	6.88042	6.82928	6.71504	6.52293	6.40862	6.26199	6.79536	6.88784	6.82282		0.243608	279	0.571912	0.570042		1.31426	-1.48021	-7.44808	-5.63689	1.32521	0.107915	-0.0946805		-1.70178	3.48021
0.244105	inosine	7.53143	7.53674	7.55731	7.46034	7.33957	7.47858	7.78363	7.54244	7.47525	7.4744	7.65871	7.11313	7.26794	7.6609		0.244105	280	0.571032	0.570042		0.146161	-0.815738	-1.0971	2.65903	-3.08522	-2.81663	-1.57671		-0.940885	1.94517
0.244552	creatine	8.37271	8.37076	8.10766	8.27862	8.48337	8.43281	8.14247	8.32085	8.40591	8.24592	8.21457	8.09314	8.22466	8.09905		0.244552	281	0.570042	0.570042		-0.619405	0.419854	1.70528	-0.773571	-4.59987	-2.4683	-0.533192		-0.981316	2.03556
0.245467	16alpha-hydroxy DHEA 3-sulfate	7.15969	7.16107	7.38342	7.48232	6.90274	7.56888	7.43605	7.15075	7.19146	6.85015	7.15511	6.92984	7.64084	7.39784		0.245467	282	0.570145	0.570145		-0.124824	0.42435	-7.22252	-4.37316	0.392569	0.950722	-0.513915		-1.49525	3.08644
0.251934	beta-cryptoxanthin	6.90081	7.04495	6.86239	6.59586	7.17814	6.91361	6.83444	6.90876	7.12251	6.89792	6.7783	7.10837	6.88339	6.90754		0.251934	283	0.583099	0.579414		0.115204	1.10097	0.517749	2.76596	-0.971854	-0.437022	1.06955		0.594366	1.22138
0.252907	pregnenediol sulfate (C21H34O5S)*	8.03882	7.63986	7.37612	7.73655	7.39426	7.84159	7.70955	7.96919	7.64128	7.47238	7.44733	7.29016	7.75514	7.74545		0.252907	284	0.583289	0.579414		-0.866135	0.0186522	1.30502	-3.73839	-1.40785	-1.10242	0.465708		-0.760772	1.62234
0.252944	3,4-dihydroxybutyrate	6.74267	6.73775	6.90071	6.61482	6.74214	6.65386	6.5942	6.6576	6.08744	6.7958	6.69647	6.73019	6.60614	6.59816		0.252944	285	0.581328	0.579414		-1.26171	-9.65182	-1.52037	1.23437	-0.177332	-0.717178	0.0599769		-1.71915	3.61584
0.254187	cis-4-decenoylcarnitine (C10:1)	7.35566	7.44765	7.36861	7.55451	7.4203	7.34666	7.51213	7.44369	7.45555	6.88647	7.27593	7.59434	7.15243	7.43984		0.254187	286	0.582141	0.579414		1.19683	0.106087	-6.54309	-3.68755	2.34547	-2.64376	-0.962244		-1.45546	3.06708
0.254732	1-stearoyl-2-linoleoyl-GPI (18:0/18:2)	6.95633	7.04412	7.1624	6.93541	7.07678	7.08071	7.01869	7.01685	6.99688	7.21208	6.92657	7.17092	7.03265	7.15416		0.254732	287	0.581357	0.579414		0.86997	-0.670531	0.693622	-0.127433	1.33031	-0.678689	1.93022		0.47821	1.00491
0.2562	myristoleate (14:1n5)	7.51552	7.94526	8.07989	7.89446	8.09098	7.41487	7.71958	7.54824	7.73566	7.44481	7.10637	7.94219	7.90048	7.58329		0.2562	288	0.582676	0.579414		0.435406	-2.63796	-7.85998	-9.98281	-1.83895	6.54926	-1.76548		-2.44293	5.41911
0.256263	gamma-glutamyl-alpha-lysine	6.74289	6.59079	6.51001	6.66591	6.5522	6.60488	6.49538	6.63401	6.62415	6.59487	6.69401	6.59201	6.66861	6.57155		0.256263	289	0.580805	0.579414		-1.6148	0.506055	1.30342	0.421593	0.607536	0.964908	1.17257		0.480184	0.983306
0.256541	ethylmalonate	7.00109	6.85955	7.06549	7.08966	7.20058	7.62214	7.27995	7.00941	6.16058	7.11281	7.01399	7.18588	7.61697	7.15605		0.256541	290	0.579429	0.579414		0.118924	-10.1897	0.669705	-1.0674	-0.204178	-0.0678287	-1.70191		-1.77749	3.79164
0.257419	2-hydroxylaurate	6.25035	6.23513	6.2263	5.97233	6.1401	6.3456	6.40022	6.27581	6.23618	6.12406	5.93694	6.10853	6.31802	6.42453		0.257419	291	0.579414	0.579414		0.407417	0.0169203	-1.64221	-0.592516	-0.514177	-0.434664	0.37994		-0.339898	0.707478
0.262417	pregnenetriol sulfate*	7.6069	7.27578	7.29682	7.57558	7.04281	7.42634	7.51666	7.53298	7.31084	7.36554	7.31966	7.01863	7.34837	7.49954		0.262417	292	0.588641	0.58755		-0.971736	0.481914	0.941767	-3.37818	-0.343385	-1.04986	-0.227654		-0.649591	1.40201
0.262828	cys-gly, oxidized	6.79149	6.5182	6.83591	6.77807	6.60368	6.51984	6.58804	6.80561	6.49301	6.81743	6.71564	6.75901	6.58745	6.74517		0.262828	293	0.58755	0.58755		0.207893	-0.386472	-0.270293	-0.921044	2.35211	1.03693	2.38508		0.629172	1.33162
0.26622	linoleoylcholine*	7.06361	7.43961	7.16147	7.12796	7.57112	7.45577	7.40901	7.41059	7.19931	7.54802	7.311	7.53553	7.43823	7.50852		0.26622	294	0.59311	0.592969		4.91216	-3.22997	5.39775	2.56791	-0.470063	-0.235174	1.34304		1.46938	3.08918
0.267062	gamma-tocopherol/beta-tocopherol	6.52079	6.99583	6.69086	6.75805	6.75869	6.59023	6.82773	7.02213	6.9595	6.76354	7.06253	6.81872	6.67221	6.60218		0.267062	295	0.592969	0.592969		7.68836	-0.519381	1.08627	4.50552	0.888219	1.24398	-3.30337		1.65566	3.53366
0.269153	X-17690	5.77556	5.70191	6.83339	5.48183	6.18609	5.70322	7.17673	5.42359	6.21895	6.58968	6.0467	6.45251	6.30131	7.11696		0.269153	296	0.595591	0.595464		-6.09414	9.06784	-3.5664	10.3044	4.30673	10.4868	-0.832816		3.38177	6.92127
0.270916	androstenediol (3alpha, 17alpha) monosulfate (2)	6.57304	6.21564	6.30896	6.2282	6.19101	6.3393	6.46664	6.40604	6.21943	6.3493	5.96093	6.23932	6.35977	6.40261		0.270916	297	0.597476	0.595464		-2.5407	0.061104	0.639297	-4.29124	0.780358	0.323033	-0.990174		-0.85976	1.90621
0.272461	pyridoxate	7.15013	7.06862	6.73196	6.90659	7.01185	6.80382	7.09202	8.0578	7.42286	6.89795	7.10142	7.86604	6.03299	7.17851		0.272461	298	0.598865	0.595464		12.6944	5.01141	2.46566	2.82092	12.182	-11.3294	1.21954		3.58065	8.04982
0.272648	1-(1-enyl-stearoyl)-2-arachidonoyl-GPE (P-18:0/20:4)*	8.24165	8.10471	7.93709	8.07757	8.2139	7.92359	7.8654	8.10887	8.25452	7.9354	8.01466	7.97531	7.79347	7.87966		0.272648	299	0.597272	0.595464		-1.61118	1.84841	-0.0213302	-0.778774	-2.90473	-1.64212	0.181237		-0.704071	1.54469
0.272731	leucine	9.43976	9.39395	9.37179	9.44662	9.38439	9.46645	9.29672	9.37479	9.44926	9.3631	9.40218	9.33063	9.38041	9.3307		0.272731	300	0.595464	0.595464		-0.688291	0.588783	-0.0927251	-0.470411	-0.572813	-0.908852	0.365473		-0.25412	0.560648
0.275311	stearidonate (18:4n3)	6.36153	6.75	6.77369	6.57242	6.67566	6.34464	6.91977	6.53238	6.52736	6.32532	6.21843	6.56683	6.60956	6.7918		0.275311	301	0.5991	0.5991		2.68574	-3.29828	-6.61932	-5.38598	-1.63024	4.17547	-1.84932		-1.70313	3.96072
0.276864	3,5-dichloro-2,6-dihydroxybenzoic acid	6.92571	6.85615	6.9805	6.74754	6.78233	6.88781	6.88992	6.8982	6.01266	6.93063	6.71163	6.76195	6.85155	6.91938		0.276864	302	0.600483	0.600483		-0.397288	-12.3027	-0.714376	-0.532209	-0.300384	-0.526568	0.427639		-2.04941	4.5361
0.283106	sphingomyelin (d18:2/14:0, d18:1/14:1)*	6.79572	6.80529	6.80152	6.71604	6.86402	6.87315	6.84079	6.77458	6.69081	6.7512	6.71049	6.75432	6.81451	6.957		0.283106	303	0.611994	0.609519		-0.311181	-1.68222	-0.739761	-0.0827273	-1.5981	-0.853233	1.69876		-0.50978	1.14232
0.283488	S-methylcysteine sulfoxide	7.08785	7.39311	6.83398	7.37444	7.20841	6.98362	6.77823	7.25486	7.25774	6.96624	7.34034	7.19918	7.02783	7.01724		0.283488	304	0.610805	0.609519		2.35619	-1.8311	1.93539	-0.462367	-0.128073	0.632995	3.52618		0.861317	1.84942
0.283822	cysteine	6.94721	6.99055	7.01331	7.07584	6.86545	7.00877	6.88565	7.01638	6.844	6.92679	7.00153	6.9245	6.95539	6.87308		0.283822	305	0.609519	0.609519		0.995637	-2.09642	-1.23373	-1.05012	0.86009	-0.761603	-0.182481		-0.495517	1.12882
0.285795	X-16935	6.18143	6.71816	6.37155	6.58674	5.8358	6.40899	6.42834	6.14751	6.75531	6.34239	6.57613	5.84188	6.37052	6.41507		0.285795	306	0.611751	0.611751		-0.548741	0.552964	-0.457644	-0.161142	0.104064	-0.600204	-0.206461		-0.188166	0.409907
0.28731	metabolonic lactone sulfate	6.13158	6.27266	6.20864	6.16705	5.65731	5.98576	6.4056	6.14296	6.30984	6.12475	6.15217	5.73546	6.0392	6.538		0.28731	307	0.61299	0.612377		0.185548	0.592795	-1.35123	-0.241331	1.38136	0.892618	2.06688		0.503806	1.1158
0.287957	X-11795	6.88504	6.6601	7.01492	6.93945	6.56668	6.80131	6.72278	6.70474	6.66784	7.00246	6.88332	6.71445	6.7343	6.51159		0.287957	308	0.612377	0.612377		-2.61866	0.116335	-0.177522	-0.80884	2.25025	-0.985208	-3.14132		-0.766424	1.79569
0.289264	glycerate	7.95707	7.81443	7.67528	7.82	7.8397	7.82963	7.78818	7.85607	7.83216	7.87724	7.84436	7.91742	7.93036	7.76389		0.289264	309	0.613165	0.613128		-1.26927	0.226875	2.63136	0.311535	0.991416	1.28656	-0.31187		0.552371	1.24387
0.290183	fibrinopeptide B (1-12)**	6.96215	7.03456	6.97166	6.61395	6.96942	6.83216	7.06389	6.97772	6.98003	6.87674	6.79535	7.07753	6.89245	7.1391		0.290183	310	0.613128	0.613128		0.223552	-0.775145	-1.3615	2.74275	1.55128	0.882297	1.06468		0.618274	1.39462
0.292217	3-indoxyl sulfate	8.3083	7.89766	8.22062	8.05957	8.02744	8.14659	7.98341	8.05362	7.91531	8.17507	8.23529	8.11413	7.09692	7.79589		0.292217	311	0.615441	0.615192		-3.06535	0.223547	-0.554082	2.18024	1.07993	-12.8848	-2.34886		-2.19562	5.05737
0.293038	phenylacetylglutamine	7.73227	7.56133	7.48324	7.61353	7.86482	7.71471	7.45312	7.47177	7.73298	7.36218	7.63211	7.86849	7.63068	7.29843		0.293038	312	0.615192	0.615192		-3.36892	2.2701	-1.61776	0.244039	0.0467652	-1.0892	-2.07556		-0.798649	1.83536
0.2968	3-(4-hydroxyphenyl)lactate	7.56555	7.46463	7.57208	7.34748	7.32981	7.41759	7.36019	7.62038	7.51865	7.55752	7.36529	7.26472	7.42366	7.52143		0.2968	313	0.6211	0.617807		0.724706	0.723612	-0.192312	0.242437	-0.888018	0.081819	2.19077		0.41186	0.961937
0.296919	2S,3R-dihydroxybutyrate	7.45024	7.53235	7.71293	7.74586	7.64811	7.59733	7.51996	7.51509	7.4087	7.69338	7.62392	7.71246	7.15246	7.55525		0.296919	314	0.619369	0.617807		0.870495	-1.64153	-0.253483	-1.57431	0.84145	-5.8556	0.469351		-1.02052	2.37772
0.297113	2-naphthol sulfate	6.74082	5.99316	6.47437	6.63757	6.49824	6.38892	6.73038	7.14818	6.17499	6.1989	6.81565	6.68718	6.44126	6.65868		0.297113	315	0.617807	0.617807		6.04304	3.03396	-4.25476	2.68305	2.90767	0.819262	-1.0653		1.45242	3.32964
0.298959	dehydroepiandrosterone sulfate (DHEA-S)	8.62327	8.54075	8.2411	8.62166	8.36963	8.41461	8.60585	8.6271	8.47052	8.2342	8.3933	8.33295	8.45086	8.63379		0.298959	316	0.619677	0.619677		0.0444263	-0.822375	-0.0837145	-2.64868	-0.438192	0.430751	0.324686		-0.456157	1.05887
0.306237	4-methylcatechol sulfate	7.76807	7.39912	7.52886	7.58194	7.57157	7.78221	7.45731	7.64599	7.18113	7.79287	7.60748	7.68374	7.95784	7.85654		0.306237	317	0.632761	0.630711		-1.57161	-2.94616	3.50665	0.336827	1.4814	2.25683	5.35344		1.20248	2.86895
0.306847	5,6-dihydrouridine	6.6146	6.77283	6.66484	6.65658	6.70886	6.65104	6.81929	6.64219	6.75146	6.66034	6.79354	6.85749	6.82957	6.68588		0.306847	318	0.632027	0.630711		0.417138	-0.31551	-0.0674435	2.05751	2.21538	2.68433	-1.9563		0.719301	1.67483
0.307171	oxalate (ethanedioate)	7.56396	7.5461	7.20087	7.42516	7.58074	7.41822	7.43991	7.55381	7.44629	7.43267	7.42332	7.67112	7.54112	7.43045		0.307171	319	0.630711	0.630711		-0.134229	-1.32268	3.21899	-0.0248614	1.19226	1.65672	-0.127085		0.637015	1.49843
0.309538	1-oleyl-GPC (O-18:1)*	6.55303	6.52613	6.408	6.43472	6.59801	6.40062	6.33202	6.43954	6.45065	6.42271	6.35815	6.55676	6.46751	6.36258		0.309538	320	0.633585	0.633585		-1.73189	-1.15661	0.229682	-1.18995	-0.625264	1.04518	0.482563		-0.420898	1.02323
0.313482	1-stearoyl-2-docosapentaenoyl-GPC (18:0/22:5n3)*	7.84459	7.78843	7.75194	7.79253	7.80539	7.78684	7.90849	7.74134	7.60039	7.76084	7.81058	7.77903	7.79531	7.95082		0.313482	321	0.63966	0.63966		-1.31611	-2.41429	0.114874	0.231709	-0.337754	0.108748	0.53526		-0.439651	1.05571
0.314913	X-23639	6.63839	6.8268	6.68813	6.76267	6.57717	6.48822	6.35028	6.72094	6.77903	6.62065	6.64034	6.74783	6.72457	6.49467		0.314913	322	0.640584	0.63972		1.24352	-0.699713	-1.00894	-1.80899	2.5947	3.64277	2.27379		0.891021	2.07931
0.31618	trimethylamine N-oxide	7.96314	7.32906	7.51611	7.67649	7.59714	7.87611	7.32389	8.03477	7.556	7.53397	7.48846	7.64718	7.83114	7.84431		0.31618	323	0.64117	0.63972		0.899557	3.09644	0.237676	-2.44947	0.658695	-0.570916	7.10589		1.28255	3.06029
0.316441	X-24549	6.70331	6.74892	6.6867	6.57507	6.70396	6.57662	6.53842	6.69038	6.72412	6.79944	6.66129	6.59334	6.63346	6.70148		0.316441	324	0.63972	0.63972		-0.19286	-0.367496	1.68597	1.31132	-1.65008	0.864258	2.49394		0.592149	1.4124
0.318602	3-decenoylcarnitine	7.06853	6.97321	7.33792	7.31172	7.30762	7.23626	7.04507	7.07064	7.02185	6.84015	7.04636	7.40647	6.99691	7.20728		0.318602	325	0.642106	0.639853		0.0299214	0.697556	-6.78349	-3.62926	1.35264	-3.30763	2.3025		-1.33397	3.29874
0.318846	glycine conjugate of C10H14O2 (1)*	5.90603	6.07057	6.30984	6.04993	5.80726	5.72715	5.76526	6.47495	6.32032	5.83597	6.27315	5.85189	5.85015	5.93043		0.318846	326	0.640626	0.639853		9.6329	4.1142	-7.50996	3.68971	0.768573	2.14763	2.86481		2.24398	5.12989
0.319567	cinnamoylglycine	6.39514	6.17421	5.56818	5.97996	6.10668	6.48659	6.18321	6.52431	4.86922	5.63999	5.81242	6.47426	6.23071	5.7861		0.319567	327	0.640112	0.639853		2.01989	-21.1361	1.2897	-2.80177	6.01931	-3.94475	-6.42236		-3.56801	8.79634
0.320415	dodecadienoate (12:2)*	6.66681	6.92589	7.12629	6.71462	6.89273	6.7816	7.00721	6.81499	6.79923	6.56905	6.41387	7.03249	6.72896	7.02955		0.320415	328	0.639853	0.639853		2.22265	-1.82868	-7.81963	-4.47899	2.02767	-0.776159	0.318857		-1.47632	3.62976
0.321934	(12 or 13)-methylmyristate (a15:0 or i15:0)	6.91426	7.10218	7.14668	6.99317	7.09689	7.15182	7.37048	6.85777	7.05394	6.96647	6.75012	7.14269	7.36223	7.19855		0.321934	329	0.640932	0.640932		-0.81705	-0.6792	-2.52161	-3.4755	0.64524	2.94218	-2.33264		-0.891227	2.18023
0.323445	3-hydroxydecanoate	6.55542	6.49373	6.76026	6.56748	6.61256	6.58566	6.60568	6.6764	6.47722	6.33637	6.30225	6.68167	6.60024	6.55094		0.323445	330	0.64199	0.641795		1.84539	-0.254261	-6.27036	-4.0385	1.04506	0.221405	-0.828786		-1.18287	2.91922
0.324977	pregnenediol disulfate (C21H34O8S2)*	8.24813	8.01284	7.63226	8.27472	7.54984	7.94284	7.86799	8.25883	8.07594	7.64839	7.9709	7.47536	7.90136	7.85565		0.324977	331	0.643081	0.641795		0.129678	0.787461	0.211458	-3.67174	-0.986603	-0.522181	-0.156876		-0.601257	1.46648
0.325307	X-12798	5.65897	6.13809	6.29974	5.51895	6.02107	6.19963	6.18629	5.69459	5.88721	6.20282	5.83791	5.83064	5.84186	6.10384		0.325307	332	0.641795	0.641795		0.629426	-4.08735	-1.5384	5.77934	-3.16274	-5.77083	-1.33285		-1.35477	3.76617
0.331003	21-hydroxypregnenolone disulfate	6.7457	6.56661	6.10974	6.77623	6.33808	6.52312	6.5564	6.66364	6.56789	6.26271	6.46699	6.24597	6.5154	6.50524		0.331003	333	0.651073	0.64609		-1.21645	0.0195382	2.50374	-4.5636	-1.45328	-0.11841	-0.780307		-0.801252	2.11409
0.331582	sphingomyelin (d18:1/25:0, d19:0/24:1, d20:1/23:0, d19:1/24:0)*	6.74593	6.60237	6.63243	6.97783	6.79061	7.08605	6.62583	6.60691	6.75381	6.60478	6.90946	6.80056	6.82626	6.60277		0.331582	334	0.650258	0.64609		-2.06081	2.29378	-0.416786	-0.97986	0.146526	-3.66627	-0.348017		-0.718777	1.85337
0.332338	mannitol/sorbitol	6.15241	6.17745	6.22586	6.118	6.13796	6.1961	6.84534	6.14042	7.00321	6.47625	6.21167	6.82721	6.28593	6.2352		0.332338	335	0.649796	0.64609		-0.194818	13.3673	4.02164	1.53114	11.2294	1.44986	-8.91329		3.21303	7.44562
0.334368	1-(1-enyl-palmitoyl)-2-linoleoyl-GPE (P-16:0/18:2)*	7.23359	6.76482	6.84844	6.65639	6.98214	6.76566	6.77987	7.25732	6.95101	6.91131	6.8862	6.85953	6.61829	6.97075		0.334368	336	0.651818	0.64609		0.328025	2.7523	0.917946	3.4525	-1.75602	-2.17832	2.81547		0.904556	2.25363
0.335017	3-hydroxyoctanoylcarnitine (2)	6.13589	6.07431	6.34561	6.30905	6.24097	6.37839	6.17834	6.25706	6.08324	6.04054	6.01857	6.30273	6.16683	6.27342		0.335017	337	0.651146	0.64609		1.97489	0.146947	-4.80756	-4.60422	0.989703	-3.31684	1.53888		-1.15403	2.97937
0.335679	guaiacol sulfate	7.09742	6.66337	6.68193	6.42908	7.04693	6.80388	6.94042	7.18596	6.32587	6.91682	6.61303	6.99923	6.97121	7.25951		0.335679	338	0.650501	0.64609		1.24744	-5.06509	3.51529	2.86127	-0.676792	2.45936	4.59763		1.27701	3.2656
0.336238	16-hydroxypalmitate	6.44464	6.72913	6.70587	6.55791	6.56695	6.31361	6.78078	6.52953	6.59423	6.31683	6.33814	6.5888	6.49172	6.70755		0.336238	339	0.649663	0.64609		1.31727	-2.00467	-5.80144	-3.35118	0.332696	2.82103	-1.07996		-1.10947	2.92289
0.336305	1-palmitoyl-2-oleoyl-GPE (16:0/18:1)	6.93079	6.82133	7.05396	6.81793	6.9261	7.01651	6.6227	6.72317	6.93632	7.21509	6.90378	6.98495	7.01807	6.75205		0.336305	340	0.647882	0.64609		-2.99573	1.68573	2.28416	1.25914	0.849699	0.022276	1.95319		0.722637	1.80282
0.336361	3beta-hydroxy-5-cholestenoate	6.84402	7.05884	7.11071	7.07095	6.73712	6.89738	7.04164	6.78069	6.91392	6.91948	6.89877	6.84917	6.85616	7.17715		0.336361	341	0.64609	0.64609		-0.925275	-2.05292	-2.68926	-2.43492	1.66316	-0.597531	1.92438		-0.730337	1.88521
0.337374	salicylate	6.43902	6.22164	5.98731	5.79649	6.51124	6.41366	5.91303	6.55621	5.55218	5.54147	5.86548	6.55104	6.4286	5.94062		0.337374	342	0.64614	0.64614		1.82	-10.7602	-7.44648	1.19032	0.611297	0.232862	0.466614		-1.98366	4.98437
0.341558	hydroxy-CMPF*	7.66601	7.40047	7.3168	7.24985	7.83234	6.10032	7.14342	7.60062	7.44077	7.20617	7.23138	7.77748	6.14198	7.15382		0.341558	343	0.652246	0.652152		-0.853012	0.544452	-1.51205	-0.254847	-0.700455	0.682932	0.145617		-0.278195	0.797057
0.342884	X-13729	6.30262	5.93312	6.15626	5.96916	6.34452	5.85408	6.27407	6.07323	6.07377	5.93628	6.06977	6.33952	5.87981	5.98744		0.342884	344	0.652876	0.652152		-3.63957	2.37061	-3.57332	1.68551	-0.0789027	0.439522	-4.56847		-1.05209	2.82247
0.344747	7-methylguanine	6.63981	6.57299	6.68105	6.5764	6.6561	6.53985	6.56548	6.66428	6.5705	6.71059	6.55425	6.6249	6.55724	6.68736		0.344747	345	0.65452	0.652152		0.36858	-0.0378519	0.442086	-0.336841	-0.468743	0.265908	1.85639		0.298504	0.770181
0.344814	glycerophosphorylcholine (GPC)	8.25652	8.18066	8.22739	8.22274	8.24075	8.09239	8.27292	8.19561	8.25967	8.32044	8.19921	8.26169	8.21482	8.23569		0.344814	346	0.652754	0.652152		-0.737744	0.965815	1.131	-0.286073	0.254006	1.51293	-0.450083		0.341407	0.873518
0.346244	7alpha-hydroxy-3-oxo-4-cholestenoate (7-Hoca)	7.39664	7.34215	7.38835	7.22942	7.21809	7.23712	7.39227	7.29206	7.28114	7.52329	7.2903	7.2591	7.48835	7.39416		0.346244	347	0.653573	0.652152		-1.41395	-0.831023	1.82639	0.842087	0.56817	3.4714	0.0256078		0.641239	1.64471
0.347258	N6,N6-dimethyllysine	7.69531	7.52727	7.96982	7.73837	7.65948	7.53836	7.5206	7.70415	7.59145	7.96644	7.69027	7.67219	7.58336	7.53784		0.347258	348	0.653604	0.652152		0.114888	0.852567	-0.0423724	-0.621617	0.165951	0.596907	0.229237		0.18508	0.469907
0.349138	methionine	8.58246	8.68005	8.59485	8.57886	8.42736	8.5307	8.44389	8.54988	8.49156	8.52989	8.53463	8.44617	8.51997	8.53577		0.349138	349	0.655259	0.652152		-0.379635	-2.1716	-0.755813	-0.51557	0.223249	-0.125758	1.08811		-0.376716	0.996098
0.349181	androstenediol (3beta,17beta) disulfate (2)	7.52021	7.24088	7.34719	7.35728	7.16342	7.34723	7.48794	7.52556	7.18534	7.31243	7.06111	7.16586	7.42163	7.47553		0.349181	350	0.653467	0.652152		0.0711549	-0.767089	-0.473052	-4.02554	0.034034	1.01269	-0.16576		-0.616222	1.60303
0.350506	glutamine	9.28649	9.31033	9.40953	9.44731	9.29257	9.32458	9.31458	9.29075	9.34695	9.36576	9.42046	9.35718	9.35718	9.35089		0.350506	351	0.654078	0.652152		0.0459377	0.39338	-0.465188	-0.284187	0.695286	0.349678	0.389808		0.160674	0.414519
0.350752	dihomo-linolenate (20:3n3 or n6)	8.03901	8.24834	8.0367	7.87416	7.98033	8.00338	8.19254	8.04562	7.91376	8.06966	7.73181	7.97487	8.04378	8.22265		0.350752	352	0.652678	0.652152		0.0821992	-4.05634	0.410031	-1.80784	-0.0684433	0.504824	0.367481		-0.652584	1.69856
0.351847	cysteinylglycine disulfide*	7.93553	7.79652	7.9173	7.87271	7.81178	7.76301	7.81689	7.94575	7.76671	7.89427	7.86596	7.86462	7.79867	7.871		0.351847	353	0.65286	0.652152		0.128725	-0.382325	-0.290806	-0.0856758	0.676337	0.45941	0.692155		0.171117	0.446701
0.352478	1-palmitoyl-2-arachidonoyl-GPE (16:0/20:4)*	7.30282	7.2765	7.19123	7.34175	7.27248	7.27236	6.96396	7.22232	7.28835	7.29934	7.3149	7.34802	7.33475	6.98507		0.352478	354	0.652184	0.652152		-1.10231	0.162784	1.50341	-0.36573	1.03864	0.857809	0.303147		0.342536	0.887018
0.354305	2-palmitoyl-GPC (16:0)*	7.85745	7.86511	7.82547	7.77538	7.6962	7.6601	7.74798	7.68908	7.73177	7.81455	7.7022	7.80993	7.6636	7.76134		0.354305	355	0.653719	0.652152		-2.14273	-1.69542	-0.139506	-0.941176	1.47781	0.0458088	0.172393		-0.460404	1.23173
0.354452	sphingomyelin (d18:1/19:0, d19:1/18:0)*	7.22891	7.18521	7.07272	7.46219	7.21887	7.41139	7.23138	7.2279	7.22307	7.04204	7.32731	7.1363	7.33213	7.31831		0.354452	356	0.652152	0.652152		-0.0139993	0.52693	-0.433779	-1.80751	-1.14386	-1.06956	1.20219		-0.39137	1.04551
0.355562	1-palmityl-2-linoleoyl-GPC (O-16:0/18:2)*	8.17038	7.93462	7.83524	7.89397	7.95369	7.85447	7.96034	8.07067	8.03355	7.90564	7.90477	7.99077	7.88211	7.98072		0.355562	357	0.652361	0.652361		-1.22035	1.24673	0.898428	0.136813	0.466148	0.351825	0.256019		0.305087	0.777232
0.357903	X-21736	5.46263	5.62951	6.21587	6.12711	6.30193	5.88444	5.54455	5.55973	5.94009	5.83596	5.75883	6.07585	5.60296	5.66662		0.357903	358	0.654823	0.654823		1.77757	5.51711	-6.11201	-6.01059	-3.5875	-4.7834	2.20164		-1.57103	4.66197
0.359416	pantothenate	7.15281	6.89217	6.92333	6.93184	7.15805	7.01348	6.99379	7.0871	6.86645	6.81492	6.78507	7.41768	5.23839	7.06207		0.359416	359	0.65576	0.65576		-0.91866	-0.373191	-1.56592	-2.11735	3.62716	-25.3097	0.976237		-3.66877	9.73302
0.362549	3-carboxy-4-methyl-5-propyl-2-furanpropanoate (CMPF)	7.07285	7.26034	7.21619	7.54517	7.68966	6.17452	7.25786	7.05487	7.28409	6.85965	7.43315	7.5255	6.29877	7.33197		0.362549	360	0.659637	0.657345		-0.254155	0.327161	-4.94088	-1.48459	-2.13487	2.01225	1.0211		-0.779139	2.31617
0.362901	sphingomyelin (d18:1/22:2, d18:2/22:1, d16:1/24:2)*	7.34291	7.29762	7.15442	7.45989	7.26845	7.25683	7.20414	7.31151	7.25227	7.09519	7.27169	7.19745	7.19549	7.37915		0.362901	361	0.658449	0.657345		-0.427732	-0.621436	-0.827852	-2.52277	-0.976729	-0.8453	2.42938		-0.541777	1.47956
0.363365	linoleoyl-linoleoyl-glycerol (18:2/18:2) [2]*	6.38389	6.33144	6.33873	5.82212	6.32806	6.11805	6.00409	6.40604	6.25245	5.42094	6.04771	6.34037	6.01413	5.89813		0.363365	362	0.657469	0.657345		0.346983	-1.24754	-14.479	3.87474	0.194499	-1.69861	-1.76485		-2.11054	5.79064
0.3643	argininate*	6.69851	6.34609	6.18337	6.06317	6.25413	6.47482	6.5264	6.67181	6.55514	6.16464	6.29556	6.09407	6.46969	6.67053		0.3643	363	0.657345	0.657345		-0.398611	3.29417	-0.303038	3.8328	-2.55936	-0.0791837	2.20843		0.856458	2.31271
0.365623	1-palmitoleoyl-2-linolenoyl-GPC (16:1/18:3)*	6.23351	6.21245	6.2148	5.85407	5.93448	6.10454	5.1551	6.39908	6.12488	6.14	6.26032	5.97312	6.10321	5.1551		0.365623	364	0.657921	0.657921		2.65621	-1.40959	-1.2036	6.93964	0.651178	-0.0217052	0		1.08745	2.90965
0.367275	X-15486	5.85086	5.95496	6.24909	5.93631	5.92232	5.78685	5.87455	6.60626	6.29096	5.64253	6.23625	6.03475	5.8446	5.97684		0.367275	365	0.659082	0.658438		12.911	5.64234	-9.70627	5.05265	1.89841	0.997988	1.74124		2.64819	6.79229
0.368304	3-hydroxymyristate	6.72371	6.66659	6.88448	6.57725	6.71185	6.91208	6.87781	6.78686	6.53494	6.58383	6.39763	6.85459	6.95657	6.83938		0.368304	366	0.659123	0.658438		0.939244	-1.97482	-4.367	-2.73084	2.12669	0.643626	-0.558797		-0.845985	2.2931
0.368926	X-21628	6.94641	7.02998	7.04848	6.83802	7.08877	7.01016	7.22171	6.87909	7.0249	6.89623	6.97738	7.01799	7.01506	7.13433		0.368926	367	0.658438	0.658438		-0.969119	-0.0722619	-2.15994	2.03805	-0.998424	0.070027	-1.21007		-0.471678	1.33367
0.372353	1-palmityl-GPC (O-16:0)	6.86076	6.78856	6.62742	6.72061	6.78032	6.6604	6.60073	6.72852	6.68684	6.67235	6.65367	6.78112	6.67836	6.65109		0.372353	368	0.662749	0.661231		-1.92748	-1.4983	0.678017	-0.99607	0.0118431	0.269683	0.763022		-0.385613	1.08214
0.372613	glycine	8.3959	8.2408	8.28679	8.40777	8.15741	8.25115	8.19796	8.33769	8.22391	8.32462	8.42142	8.24405	8.28534	8.21658		0.372613	369	0.661414	0.661231		-0.693327	-0.204931	0.456619	0.16235	1.06206	0.414415	0.227166		0.203479	0.550614
0.37352	1-margaroyl-2-linoleoyl-GPC (17:0/18:2)*	8.06246	8.02536	7.99672	7.96173	8.14158	8.09264	8.0226	8.02872	8.11238	8.05053	8.07977	8.09834	8.0503	8.05039		0.37352	370	0.661231	0.661231		-0.418557	1.08433	0.672888	1.48252	-0.531138	-0.523105	0.346496		0.301918	0.820499
0.377205	X-23665	6.26889	5.89867	5.99956	6.27356	6.50239	6.3204	6.0002	5.75396	6.25744	6.10287	6.27816	6.30081	6.40236	5.05499		0.377205	371	0.665955	0.665955		-8.21406	6.08215	1.72191	0.0732439	-3.10003	1.29675	-15.7529		-2.55613	7.31599
0.381031	myristoyl dihydrosphingomyelin (d18:0/14:0)*	6.54666	6.33482	6.55684	6.59873	6.58451	6.64045	6.48824	6.60375	6.46195	6.6389	6.62412	6.47098	6.53868	6.71583		0.381031	372	0.670901	0.668195		0.87217	2.00697	1.25155	0.384695	-1.7242	-1.53249	3.50761		0.680901	1.86558
0.38127	hydroxypalmitoyl sphingomyelin (d18:1/16:0(OH))**	6.72276	6.60953	6.80171	6.78919	6.82549	6.76916	6.75415	6.72353	6.66315	6.74313	6.72485	6.75578	6.69778	6.81569		0.38127	373	0.669523	0.668195		0.0114834	0.811298	-0.861225	-0.947786	-1.02127	-1.05455	0.911203		-0.307264	0.877765
0.381534	octadecadienedioate (C18:2-DC)*	6.28163	6.5891	6.47185	6.47945	6.55961	6.4016	6.70442	6.53551	7.02881	6.12076	6.64211	6.67468	6.44735	6.65875		0.381534	374	0.668195	0.668195		4.04162	6.67326	-5.42488	2.51045	1.75425	0.714649	-0.681252		1.36973	3.8192
0.384027	cysteine-glutathione disulfide	7.04886	6.8853	6.98919	7.1097	6.72942	6.84035	6.66896	7.04826	6.95417	7.00648	7.06994	6.82147	6.77868	6.73881		0.384027	375	0.670767	0.670767		-0.00858294	1.00036	0.24731	-0.559278	1.36781	-0.901533	1.04736		0.31335	0.862948
0.387345	1-margaroyl-2-oleoyl-GPC (17:0/18:1)*	7.62964	7.64833	7.59862	7.55163	7.71348	7.66709	7.64464	7.43384	7.62651	7.63593	7.61446	7.63019	7.70223	7.58874		0.387345	376	0.674764	0.674764		-2.5663	-0.285369	0.491076	0.832059	-1.07986	0.458231	-0.731244		-0.411629	1.17796
0.392944	1-palmitoyl-2-docosahexaenoyl-GPE (16:0/22:6)*	7.41742	7.40671	7.13575	7.29737	7.46739	7.3387	6.97641	7.39799	7.27094	7.18297	7.28337	7.48474	7.34104	6.93738		0.392944	377	0.682701	0.681149		-0.261964	-1.83309	0.661738	-0.191795	0.232317	0.0318994	-0.559428		-0.274333	0.790009
0.393614	1-(1-enyl-palmitoyl)-2-linoleoyl-GPC (P-16:0/18:2)*	8.20904	7.97428	8.00812	8.11655	8.06018	8.03499	8.11706	8.23596	8.11155	8.13591	8.06299	8.02338	7.97316	8.18088		0.393614	378	0.682056	0.681149		0.32787	1.72146	1.59578	-0.659849	-0.456466	-0.769497	0.786246		0.363649	1.0445
0.394364	alpha-tocopherol	8.45601	8.4989	8.3199	8.39128	8.46965	8.42464	8.50492	8.47976	8.42911	8.31757	8.44195	8.58906	8.471	8.48323		0.394364	379	0.681553	0.681149		0.280842	-0.821212	-0.0280532	0.603865	1.40976	0.55035	-0.255005		0.24865	0.711952
0.39517	X-07765	7.43522	7.57402	8.19454	6.7699	6.73438	6.80531	7.50354	7.18074	7.01251	8.38976	7.95048	7.08975	7.0353	7.67521		0.39517	380	0.681149	0.681149		-3.42263	-7.41363	2.38228	17.4386	5.27689	3.37954	2.28788		2.847	7.79125
0.396434	succinate	7.96188	7.9135	7.924	7.16303	7.9101	7.93928	7.78278	7.94529	6.40681	7.97592	7.10579	7.93952	7.90868	7.91265		0.396434	381	0.681534	0.681534		-0.208318	-19.0394	0.655212	-0.799159	0.371892	-0.385388	1.66871		-2.53378	7.32282
0.397879	N-acetylthreonine	6.08817	6.29024	6.12346	6.06622	6.2154	6.13281	6.29078	6.13843	6.33083	6.11328	6.31909	6.25983	6.30904	6.08549		0.397879	382	0.682227	0.682227		0.825684	0.645253	-0.166246	4.16849	0.714773	2.87356	-3.26324		0.828326	2.34933
0.403404	1-arachidonylglycerol (20:4)	6.58775	6.73069	6.35413	6.55533	6.6381	6.57934	6.62011	6.4667	6.2001	6.60923	6.26933	6.63626	6.52235	6.74251		0.403404	383	0.689895	0.687848		-1.83746	-7.88305	4.01465	-4.36287	-0.0277941	-0.866196	1.8489		-1.30197	3.93646
0.403436	hexadecanedioate (C16-DC)	6.01237	6.42332	6.43047	6.36035	6.58929	6.19876	6.6782	6.24052	6.46472	5.89285	6.07069	6.56567	6.23299	6.627		0.403436	384	0.688152	0.687848		3.79481	0.644511	-8.36053	-4.55412	-0.358521	0.552175	-0.766674		-1.29262	3.9745
0.40469	2-stearoyl-GPE (18:0)*	6.68809	6.57475	6.6834	6.33862	6.48459	6.33171	6.2978	6.46504	6.41807	6.64527	6.36286	6.52259	6.35058	6.37173		0.40469	385	0.688499	0.687848		-3.335	-2.38309	-0.570578	0.382402	0.585927	0.297929	1.17381		-0.5498	1.68162
0.405358	2-hydroxynervonate*	6.40353	6.58001	6.54567	6.23013	6.29157	6.35632	6.43593	6.43279	6.57155	6.31517	6.27501	6.33091	6.30905	6.38106		0.405358	386	0.687848	0.687848		0.456935	-0.128511	-3.52146	0.720354	0.625281	-0.743544	-0.85265		-0.491942	1.47883
0.407059	X-21353	6.85771	6.91566	7.08953	6.75428	6.96651	6.93812	6.99927	7.06581	6.79945	6.52745	6.48076	7.08671	6.92864	7.01705		0.407059	387	0.68895	0.68895		3.03453	-1.68043	-7.92822	-4.04961	1.72536	-0.136723	0.253955		-1.25445	3.72677
0.411314	acetoacetate	6.08871	6.42352	6.67774	6.53936	7.07621	6.38648	6.27852	6.36854	6.61721	6.44579	6.1153	6.99492	6.23597	6.12351		0.411314	388	0.694358	0.694358		4.5959	3.01542	-3.47345	-6.48475	-1.14867	-2.35673	-2.4689		-1.18874	3.81683
0.417317	1-palmitoyl-2-palmitoleoyl-GPC (16:0/16:1)*	7.92044	7.84473	8.04346	7.87892	7.7973	7.85001	8.13701	7.69622	7.80023	8.06112	7.91535	7.69838	7.9825	8.05531		0.417317	389	0.702681	0.698322		-2.83092	-0.567247	0.219445	0.462399	-1.26866	1.68777	-1.00414		-0.471621	1.44379
0.419734	glyco-beta-muricholate**	5.72122	5.70794	6.13344	5.60276	5.76721	6.05525	5.40259	6.09257	5.97897	5.30521	4.94206	5.74171	6.11566	5.17431		0.419734	390	0.704938	0.698322		6.4908	4.74831	-13.5034	-11.7924	-0.442172	0.997713	-4.22524		-2.53234	7.74848
0.420571	1-stearoyl-2-dihomo-linolenoyl-GPC (18:0/20:3n3 or 6)*	8.8237	8.73842	8.65155	8.43101	8.53797	8.68276	8.68511	8.59346	8.52061	8.55464	8.63037	8.4817	8.6837	8.7387		0.420571	391	0.704536	0.698322		-2.6094	-2.49257	-1.12022	2.36469	-0.659149	0.0108836	0.617068		-0.555528	1.75706
0.422123	1-myristoyl-2-arachidonoyl-GPC (14:0/20:4)*	7.21542	7.09783	7.04355	6.87222	6.86152	7.07196	7.27637	7.15336	6.99531	7.15767	7.21652	6.69836	7.16726	7.45649		0.422123	392	0.705333	0.698322		-0.860116	-1.44447	1.62012	5.01013	-2.37789	1.34759	2.4754		0.824395	2.56232
0.42232	alpha-ketoglutarate	6.78952	6.75196	6.88857	6.76458	6.87819	6.69915	6.82449	6.76374	6.7095	6.73736	6.76643	6.75217	6.8085	6.85473		0.42232	393	0.703867	0.698322		-0.379776	-0.628913	-2.19519	0.0273927	-1.8322	1.63233	0.443037		-0.419045	1.31326
0.423306	laurate (12:0)	7.69416	7.81909	8.18245	7.83868	8.15168	7.72771	8.072	7.76531	7.7665	7.65493	7.35633	8.0286	7.95534	8.2672		0.423306	394	0.703719	0.698322		0.924701	-0.672572	-6.447	-6.15348	-1.50991	2.94566	2.41824		-1.21348	3.81299
0.424488	1-(1-enyl-stearoyl)-2-arachidonoyl-GPC (P-18:0/20:4)	7.41731	7.35043	7.17581	7.35263	7.34976	7.28244	7.13017	7.44272	7.42308	7.17278	7.23178	7.22584	7.12085	7.21244		0.424488	395	0.703897	0.698322		0.342644	0.988309	-0.042267	-1.64359	-1.68612	-2.21886	1.15379		-0.443728	1.38544
0.424662	isovalerylcarnitine (C5)	6.77587	6.87613	6.50255	6.29745	7.0817	6.96759	6.3294	6.52838	7.02043	6.55365	6.39413	6.46417	6.66404	6.52606		0.424662	396	0.702408	0.698322		-3.65251	2.09848	0.785815	1.53519	-8.72003	-4.35654	3.10707		-1.31465	4.34536
0.424942	fibrinopeptide B (1-13)**	7.65246	7.7844	7.64509	7.62832	7.72883	7.73361	7.79486	7.64257	7.78537	7.55484	7.76436	7.62435	7.72857	7.66242		0.424942	397	0.701101	0.698322		-0.129305	0.0124608	-1.18046	1.78334	-1.35184	-0.0651184	-1.69911		-0.375717	1.17765
0.425406	X-11880	8.21601	8.00745	7.96575	7.93312	8.03104	8.17866	8.17506	8.10721	7.9715	7.94149	7.85024	8.06584	8.21454	8.2185		0.425406	398	0.700103	0.698322		-1.32426	-0.449019	-0.304579	-1.04472	0.433394	0.438654	0.531335		-0.245599	0.750535
0.425731	isoleucine	9.24602	9.24824	9.24165	9.26775	9.16794	9.28693	9.17551	9.20815	9.30807	9.23137	9.26282	9.23721	9.27875	9.19679		0.425731	399	0.698882	0.698322		-0.409614	0.646891	-0.1113	-0.0531413	0.755502	-0.0880592	0.231976		0.138893	0.427936
0.426674	2-O-methylascorbic acid	7.15056	7.08816	6.99422	7.16421	7.22384	7.25108	7.10573	7.09307	6.29525	7.05678	7.19008	7.14634	7.3349	7.15896		0.426674	400	0.698678	0.698322		-0.804062	-11.1864	0.894525	0.3611	-1.07286	1.15597	0.749128		-1.41466	4.39227
0.428161	guanosine	6.73957	6.67595	6.59235	6.5933	6.66105	6.7114	6.88376	6.63288	6.57123	6.46456	6.80326	6.55734	6.64858	6.90806		0.428161	401	0.699366	0.698322		-1.58298	-1.56862	-1.93855	3.18442	-1.55693	-0.936093	0.352976		-0.577968	1.82352
0.428589	betaine	8.77402	8.82304	8.89577	8.82256	8.77262	8.82832	8.78652	9.03238	8.85811	8.80726	8.78357	8.75423	8.86216	8.85558		0.428589	402	0.698322	0.698322		2.94458	0.397505	-0.994945	-0.441958	-0.209652	0.383312	0.785874		0.409245	1.26819
0.430115	2-hydroxymyristate	6.21719	6.58898	6.45235	5.93544	6.50274	6.08576	6.18746	6.26	6.4699	6.16636	5.93461	6.2218	6.26465	6.25394		0.430115	403	0.69907	0.69907		0.688526	-1.80728	-4.43239	-0.0140006	-4.32033	2.93947	1.07443		-0.838795	2.79647
0.431977	hypoxanthine	6.8369	6.6863	6.71057	6.54431	6.58556	6.67125	6.72464	6.57466	6.88699	6.67785	6.73628	6.66588	6.76579	6.80563		0.431977	404	0.700358	0.700358		-3.83567	3.00145	-0.487633	2.93328	1.2197	1.41717	1.20442		0.77896	2.35451
0.43645	cis-4-decenoate (10:1n6)*	6.31748	6.50526	6.49959	6.41238	6.44847	6.20418	6.64137	6.4669	6.64695	5.8074	5.93913	6.60715	6.25799	6.54949		0.43645	405	0.705864	0.705864		2.36509	2.17808	-10.6498	-7.38035	2.46072	0.867173	-1.3834		-1.64893	5.29015
0.437844	X-12740	6.88009	6.46461	6.12937	4.90346	6.48625	6.12782	5.7095	5.87777	4.20471	6.22101	4.20471	6.73106	6.38125	6.71543		0.437844	406	0.706373	0.705877		-14.5685	-34.958	1.49506	-14.2501	3.77417	4.13571	17.6185		-5.25045	17.2646
0.439099	1-methyl-5-imidazoleacetate	6.83979	6.48568	6.71241	6.47215	6.722	6.55642	6.46987	6.99177	6.48452	6.61998	6.42716	6.60292	6.62455	6.22013		0.439099	407	0.706658	0.705877		2.222	-0.0179781	-1.37694	-0.695193	-1.77136	1.03913	-3.86008		-0.637203	1.98294
0.439691	sulfate of piperine metabolite C18H21NO3 (1)*	6.74697	6.47226	6.84436	6.21749	6.30352	6.30593	6.66159	6.97708	6.5155	6.71791	6.47961	6.02461	6.02364	6.21983		0.439691	408	0.705877	0.705877		3.41051	0.668082	-1.84756	4.21577	-4.4247	-4.47669	-6.63136		-1.29799	4.18458
0.441238	citrulline	8.4054	8.39527	8.47847	8.46811	8.40194	8.26837	8.27642	8.54238	8.4829	8.3493	8.45184	8.41392	8.30928	8.32925		0.441238	409	0.706628	0.706628		1.62975	1.04385	-1.52349	-0.192133	0.142622	0.494789	0.638319		0.319101	1.00528
0.447032	urate	7.9932	8.08216	7.98576	7.92846	7.995	7.99993	8.17888	8.02431	8.05363	7.98753	8.0708	8.13112	8.16636	7.99573		0.447032	410	0.71416	0.714077		0.389218	-0.353025	0.0220893	1.79525	1.70251	2.08033	-2.23934		0.485291	1.53253
0.44807	3-methyl-2-oxovalerate	7.76154	7.65927	7.72581	7.63742	7.56155	7.68344	7.60829	7.70152	7.71966	7.61028	7.50905	7.62947	7.65757	7.63687		0.44807	411	0.714077	0.714077		-0.773236	0.788522	-1.49533	-1.6808	0.898216	-0.336763	0.375735		-0.317665	1.05165
0.450058	tetradecanedioate (C14-DC)	6.02945	6.2578	6.31725	6.31654	6.34497	6.05206	6.64701	6.12683	6.30217	5.93144	6.12138	6.45569	6.14382	6.46875		0.450058	412	0.715505	0.715505		1.61507	0.709083	-6.10727	-3.0896	1.74499	1.51614	-2.6817		-0.899042	3.07769
0.454262	1-adrenoyl-GPC (22:4)*	6.23335	6.30997	6.40376	6.13441	6.40997	6.38432	6.41894	6.18605	6.10436	6.44768	6.17273	6.38588	6.36951	6.44591		0.454262	413	0.720439	0.719442		-0.758853	-3.25846	0.68591	0.624624	-0.375914	-0.232069	0.420116		-0.413522	1.36801
0.454732	kynurenate	6.44611	6.36682	6.20917	6.19505	6.24767	6.40452	6.20082	6.34619	6.30726	6.22791	6.40309	6.23891	6.43187	6.3454		0.454732	414	0.719442	0.719442		-1.55014	-0.935584	0.301892	3.35812	-0.140276	0.427089	2.33163		0.541817	1.74308
0.456618	X-11852	7.03979	5.93122	6.3557	5.35573	6.86278	6.97994	6.63559	5.79914	7.08312	6.76513	6.4449	6.78571	7.03286	6.95		0.456618	415	0.720686	0.720686		-17.6234	19.421	6.44184	20.3365	-1.12298	0.758129	4.73821		4.70705	12.9873
0.458634	1-(1-enyl-palmitoyl)-2-arachidonoyl-GPE (P-16:0/20:4)*	7.97147	7.72729	7.67751	7.72386	7.87254	7.69416	7.6184	7.89321	7.91234	7.67475	7.71777	7.65339	7.55261	7.61311		0.458634	416	0.722128	0.722128		-0.981751	2.39473	-0.035858	-0.0788596	-2.7838	-1.83978	-0.0694634		-0.484969	1.64311
0.464627	S-1-pyrroline-5-carboxylate	4.75636	4.75636	6.19713	6.19221	5.78028	5.9524	6.13506	5.68527	5.96642	6.17919	6.15823	5.86094	5.81291	5.45531		0.464627	417	0.729809	0.726929		19.53	25.441	-0.289424	-0.548819	1.3954	-2.34342	-11.0798		4.58641	12.9872
0.465053	2-oleoyl-GPE (18:1)*	6.41444	6.36607	6.94965	6.15385	6.23259	6.25106	6.38066	6.21187	6.56363	6.76506	6.4748	6.42991	6.29432	6.41751		0.465053	418	0.728732	0.726929		-3.15803	3.10334	-2.6561	5.2154	3.166	0.692139	0.577432		0.991455	3.10415
0.466295	4-vinylcatechol sulfate	5.87946	5.82284	6.27595	4.96743	5.83465	6.06006	6.52187	5.72775	5.66639	5.89336	6.45695	6.33545	6.15638	6.43664		0.466295	419	0.728933	0.726929		-2.58034	-2.68688	-6.09624	29.9858	8.58338	1.58932	-1.30677		3.9269	12.3838
0.467614	1-stearoyl-2-dihomo-linolenoyl-GPE (18:0/20:3n3 or 6)*	7.03107	6.85078	6.71654	6.38682	6.63491	6.9021	6.50184	6.86235	6.71617	6.81058	6.74674	6.73352	6.93474	6.57844		0.467614	420	0.729256	0.726929		-2.39954	-1.96484	1.40019	5.63524	1.48631	0.472929	1.17804		0.82976	2.65631
0.467747	cis-3,4-methyleneheptanoylcarnitine	7.35292	7.31118	7.34914	7.35691	7.47339	7.58947	7.2956	7.8246	7.59678	7.08207	7.62798	7.37315	7.42362	7.35937		0.467747	421	0.727729	0.726929		6.41495	3.90629	-3.63398	3.68461	-1.34129	-2.18525	0.874171		1.10279	3.69726
0.468902	3-hydroxybutyroylglycine**	5.66119	5.68523	5.68122	6.22168	6.1937	5.99605	5.81988	6.00938	6.01334	6.27509	5.93461	6.15614	5.67867	5.89089		0.468902	422	0.727799	0.726929		6.15044	5.7712	10.4533	-4.61411	-0.606342	-5.29312	1.22013		1.86878	5.87541
0.469957	galactonate	5.87667	6.15723	6.5209	5.56895	6.31239	6.10564	6.3625	5.42783	4.72888	6.3547	6.17243	6.33058	6.20307	6.39502		0.469957	423	0.727711	0.726929		-7.63758	-23.1979	-2.54874	10.8366	0.288116	1.59567	0.51112		-2.87896	10.5299
0.470562	sulfate of piperine metabolite C18H21NO3 (3)*	6.67015	6.37476	6.75555	6.12588	6.08719	6.15005	6.43692	6.88005	6.45602	6.57989	6.38763	5.88563	5.87227	6.00344		0.470562	424	0.726929	0.726929		3.14676	1.27479	-2.60015	4.27287	-3.3111	-4.51676	-6.73438		-1.20971	4.14363
0.47249	hexadecenedioate (C16:1-DC)*	6.01702	6.06558	6.24287	6.10202	6.2409	5.97876	6.40852	6.42264	6.18956	6.08413	6.07979	6.32733	5.96849	6.35128		0.47249	425	0.728191	0.728191		6.74131	2.04402	-2.54271	-0.364191	1.38482	-0.171808	-0.893077		0.885481	2.98545
0.477063	threonate	8.79705	8.72497	8.47674	8.67265	8.84042	8.66718	8.65907	8.73601	7.77777	8.6385	8.68238	8.85556	8.73299	8.65973		0.477063	426	0.733513	0.729478		-0.693835	-10.8563	1.90833	0.112203	0.171247	0.759347	0.00766826		-1.22733	4.32157
0.477139	3-hydroxyoleate*	7.23632	7.26156	7.37349	7.09906	7.06497	7.54607	7.50878	7.26771	7.06708	7.08258	6.832	7.50057	7.47768	7.36122		0.477139	427	0.731911	0.729478		0.433784	-2.67823	-3.94531	-3.76191	6.16559	-0.906326	-1.96521		-0.951087	3.49868
0.477742	ascorbate (vitamin C)	7.14578	7.18588	6.45814	7.12855	7.13168	6.85554	6.72641	7.10025	6.69439	7.08172	7.09391	7.47262	7.02858	6.85794		0.477742	428	0.731124	0.729478		-0.637062	-6.83968	9.65579	-0.485933	4.78066	2.52419	1.95543		1.56477	5.10829
0.47778	andro steroid monosulfate C19H28O6S (1)*	6.17922	6.10462	6.43068	6.39938	5.81887	6.28109	6.26552	6.12767	6.07632	6.4122	6.12845	5.77239	6.46672	6.23072		0.47778	429	0.729478	0.729478		-0.834328	-0.463583	-0.287419	-4.2337	-0.798747	2.95544	-0.555532		-0.602553	2.08397
0.480549	androstenediol (3beta,17beta) monosulfate (1)	7.43867	7.47639	7.07496	7.49737	7.03588	7.2877	7.57439	7.46145	7.414	7.06632	7.32711	7.06735	7.37571	7.50504		0.480549	430	0.731999	0.731999		0.306278	-0.834494	-0.12205	-2.27084	0.447293	1.20775	-0.915533		-0.311657	1.13863
0.482695	3-methoxycatechol sulfate (1)	5.90111	6.28938	6.53009	6.57113	6.57039	6.37124	7.01716	6.17882	5.83078	6.57872	6.53257	6.19779	6.60075	6.75799		0.482695	431	0.733562	0.733562		4.70605	-7.29169	0.744691	-0.586825	-5.6709	3.6022	-3.69335		-1.16997	4.57181
0.486672	1-stearoyl-2-oleoyl-GPC (18:0/18:1)	8.62114	8.56039	8.67971	8.45836	8.63675	8.5159	8.71958	8.40029	8.55604	8.6821	8.57829	8.57785	8.5763	8.59728		0.486672	432	0.737894	0.737314		-2.56166	-0.0508388	0.0275009	1.4178	-0.681981	0.709297	-1.40256		-0.363205	1.32838
0.487415	glycocholenate sulfate*	6.81368	6.97333	6.95998	7.17805	6.96526	6.8988	7.15582	6.83074	6.88303	6.97647	7.03118	7.05301	6.84089	7.17349		0.487415	433	0.737314	0.737314		0.250452	-1.29496	0.236983	-2.04611	1.25984	-0.839306	0.246904		-0.312315	1.12932
0.488645	erythronate*	8.2588	8.33172	8.31854	8.33488	8.29285	8.12393	8.24818	8.24177	7.42496	8.42726	8.39123	8.29728	8.20022	8.2255		0.488645	434	0.737472	0.737472		-0.206289	-10.8832	1.30694	0.676074	0.0535039	0.939065	-0.275054		-1.19843	4.31198
0.490728	methylmalonate (MMA)	7.03966	6.78575	7.02468	6.58328	6.9419	7.0964	6.82184	7.02228	5.88431	7.03578	6.84322	6.76719	7.0428	6.96407		0.490728	435	0.738912	0.738912		-0.246859	-13.2842	0.157929	3.94845	-2.51675	-0.755369	2.08483		-1.516	5.58734
0.493412	creatinine	8.9122	8.8016	8.93068	8.9318	8.89111	8.83536	8.79992	8.94458	8.80894	8.8854	8.85401	8.81532	8.8145	8.87174		0.493412	436	0.74125	0.73945		0.363322	0.0834053	-0.507061	-0.870978	-0.852346	-0.236074	0.816156		-0.171939	0.631937
0.49345	stachydrine	8.93817	7.81869	8.26052	7.5592	7.70939	7.33916	7.31606	8.28748	7.46279	7.28248	8.4794	7.30544	7.62351	7.28351		0.49345	437	0.73961	0.73945		-7.27985	-4.55189	-11.84	12.1732	-5.2398	3.87435	-0.444912		-1.90127	7.95245
0.494472	N1-methyladenosine	6.83716	6.78644	6.85161	6.81827	6.86663	6.76515	6.86736	6.82913	6.80137	6.87057	6.82743	6.86517	6.75981	6.86055		0.494472	438	0.73945	0.73945		-0.117505	0.220057	0.276679	0.134286	-0.0212768	-0.0788897	-0.0992084		0.0448775	0.16291
0.500941	oleoylcarnitine (C18:1)	7.17478	7.15686	7.24655	7.22718	7.43434	7.3747	7.16882	7.27338	7.26364	7.15383	7.03206	7.48082	7.47386	7.35799		0.500941	439	0.747418	0.747418		1.37423	1.4919	-1.2796	-2.69985	0.625166	1.34461	2.63873		0.499312	1.8465
0.504457	2-linoleoylglycerol (18:2)	6.26824	6.52357	6.33104	6.10566	6.47786	6.48753	6.50304	6.48448	6.41236	6.69783	6.36073	6.53742	6.47161	6.17896		0.504457	440	0.750952	0.750952		3.44972	-1.70477	5.79358	4.17752	0.919393	-0.245332	-4.98351		1.05809	3.7356
0.506756	1-stearoyl-2-arachidonoyl-GPE (18:0/20:4)	7.96647	7.94615	7.82259	7.87306	7.89764	7.93329	7.5151	7.88502	7.92765	7.78927	7.88426	7.91707	7.92838	7.55002		0.506756	441	0.752665	0.752665		-1.02231	-0.23293	-0.425933	0.142168	0.245985	-0.0618659	0.464651		-0.127176	0.494642
0.511598	eicosenedioate (C20:1-DC)*	7.16198	7.20643	7.14656	7.17219	6.88894	7.07151	7.30822	7.32148	7.0808	7.12552	7.03843	6.92731	6.94944	7.31315		0.511598	442	0.758138	0.752698		2.22708	-1.74337	-0.29431	-1.86504	0.557052	-1.72621	0.0673762		-0.396774	1.5142
0.512382	1-methyl-4-imidazoleacetate	6.25572	6.29083	6.41669	6.33223	6.54436	6.16974	6.2099	5.47077	6.35638	6.4328	6.37223	6.52565	6.19056	6.29669		0.512382	443	0.757585	0.752698		-12.5477	1.04204	0.251095	0.631704	-0.285849	0.337437	1.39769		-1.31051	4.98531
0.513406	1-(1-enyl-stearoyl)-2-linoleoyl-GPE (P-18:0/18:2)*	7.74239	7.46188	7.44514	7.29382	7.63294	7.34355	7.46056	7.67966	7.65488	7.50537	7.4926	7.54922	7.2406	7.48925		0.513406	444	0.75739	0.752698		-0.810163	2.58645	0.809105	2.72524	-1.09681	-1.40184	0.384542		0.456645	1.69725
0.513576	androstenediol (3beta,17beta) disulfate (1)	7.98826	8.05853	7.79149	8.19944	7.58503	7.84539	8.22939	8.10864	8.1428	7.80914	8.14334	7.54832	7.89759	8.17656		0.513576	445	0.755938	0.752698		1.50702	1.04572	0.226452	-0.68423	-0.483966	0.665474	-0.641955		0.233503	0.874798
0.514601	N-acetylcarnosine	6.53127	6.551	6.43677	6.51253	6.40309	6.36279	6.59127	6.60402	6.4625	6.45602	6.52417	6.3422	6.40793	6.73678		0.514601	446	0.755748	0.752698		1.11378	-1.35095	0.299156	0.17884	-0.950838	0.709453	2.20749		0.315276	1.20911
0.514635	glycosyl ceramide (d18:1/20:0, d16:1/22:0)*	6.45901	6.19267	6.13922	6.41198	6.21236	6.29757	5.81253	6.41532	6.27841	6.11521	6.37344	6.13988	6.28348	6.24322		0.514635	447	0.754108	0.752698		-0.676342	1.38448	-0.390995	-0.601047	-1.16674	-0.223721	7.40952		0.819308	3.01391
0.514823	bilirubin (Z,Z)	7.77287	7.80851	7.8983	7.85042	7.99775	7.92419	7.83579	7.81114	7.68909	7.76195	7.71099	7.92678	7.93725	8.02791		0.514823	448	0.752698	0.752698		0.492328	-1.52931	-1.72627	-1.77613	-0.887349	0.1649	2.4518		-0.401433	1.54993
0.51754	ceramide (d18:2/24:1, d18:1/24:2)*	6.81658	6.83121	6.59493	6.90362	6.68298	6.74414	6.80252	6.71788	6.7071	6.65579	6.78028	6.72218	6.80564	6.8273		0.51754	449	0.754986	0.754986		-1.44804	-1.81688	0.9228	-1.78664	0.586505	0.911858	0.364321		-0.323726	1.29204
0.520415	androsterone glucuronide	6.67244	6.52449	6.54554	6.587	6.48808	6.52555	6.8964	6.61027	6.60699	6.53078	6.41601	6.58818	6.56439	6.71748		0.520415	450	0.757493	0.757493		-0.931773	1.26454	-0.225436	-2.59586	1.54274	0.595229	-2.59438		-0.420706	1.70698
0.524144	thymol sulfate	6.85791	7.10024	6.91802	5.77513	6.41463	6.53756	8.16684	6.31055	7.59976	5.07616	5.07616	7.2114	6.79236	8.10896		0.524144	451	0.76123	0.759238		-7.98151	7.03517	-26.6241	-12.103	12.421	3.89751	-0.708769		-3.43768	13.2651
0.526378	2R,3R-dihydroxybutyrate	6.98785	6.94973	7.05978	6.88216	6.71433	6.80697	6.87284	7.03068	6.88688	6.7887	7.15238	6.98313	6.90569	6.86523		0.526378	452	0.762782	0.759238		0.612835	-0.904294	-3.83982	3.92631	4.00329	1.45035	-0.110638		0.734004	2.76056
0.526642	stearoylcholine*	6.70833	7.07399	6.75235	6.73917	7.16043	7.07074	6.99508	6.98049	6.71784	7.12333	6.86106	7.1113	7.05064	7.07709		0.526642	453	0.761481	0.759238		4.05698	-5.03464	5.49407	1.80871	-0.686132	-0.284313	1.17241		0.932441	3.44246
0.527176	X-24544	6.43484	6.15073	6.10521	6.4235	5.95679	6.16343	6.52317	6.36136	6.16882	6.1835	6.15872	6.00312	6.20682	6.46657		0.527176	454	0.760573	0.759238		-1.14195	0.294014	1.28236	-4.12204	0.777667	0.704007	-0.867692		-0.43909	1.84977
0.52821	1-stearoyl-GPC (18:0)	8.48637	8.41296	8.4047	8.31065	8.49883	8.37645	8.36638	8.33774	8.32	8.45602	8.34206	8.49005	8.37545	8.40311		0.52821	455	0.76039	0.759238		-1.75142	-1.1049	0.610563	0.377937	-0.103191	-0.0119502	0.438983		-0.220569	0.881935
0.528664	phenylalanine	9.25676	9.22364	9.24997	9.22843	9.22275	9.23245	9.15503	9.18992	9.23351	9.16838	9.22503	9.19471	9.18433	9.26152		0.528664	456	0.759375	0.759238		-0.722024	0.107029	-0.882079	-0.0368535	-0.304085	-0.521151	1.16323		-0.170848	0.686178
0.529728	cyclo(pro-val)	6.13104	5.98318	6.37263	6.08233	6.02921	6.26191	6.03904	6.0308	6.00255	6.30132	6.06763	6.15161	6.24972	6.33466		0.529728	457	0.759238	0.759238		-1.63494	0.323741	-1.11904	-0.241684	2.0302	-0.194749	4.89515		0.579811	2.23075
0.531816	3-hydroxyoctanoylcarnitine (1)	6.53786	6.47775	6.75166	6.67962	6.66624	6.72457	6.63688	6.6223	6.54333	6.43445	6.40057	6.80666	6.62471	6.71414		0.531816	458	0.760567	0.759673		1.29149	1.01237	-4.69821	-4.17767	2.10637	-1.48499	1.16421		-0.683775	2.79713
0.532351	eicosanedioate (C20-DC)	6.75222	6.77163	6.89154	6.66219	6.64307	6.73104	7.02885	7.08674	6.71796	7.02967	6.73816	6.81467	6.40599	7.04964		0.532351	459	0.759673	0.759673		4.95413	-0.792689	2.00434	1.14032	2.58311	-4.82912	0.295738		0.765119	3.0679
0.536966	1-methylnicotinamide	7.28712	6.72853	7.3007	7.31722	6.91972	6.84888	6.55811	6.92764	6.74515	7.10033	7.12687	7.14353	6.71846	6.80387		0.536966	460	0.764593	0.762194		-4.93306	0.246948	-2.74453	-2.60143	3.23437	-1.9042	3.74744		-0.70778	3.24858
0.537297	1-methylhistidine	8.07449	7.906	7.90974	7.7721	8.11326	7.96793	7.87842	8.04143	7.92866	7.94222	7.86675	7.97711	7.88595	7.847		0.537297	461	0.763404	0.762194		-0.409425	0.286732	0.410557	1.21775	-1.67809	-1.02894	-0.398798		-0.228602	0.963437
0.538372	p-cresol sulfate	8.86387	8.82994	8.85627	8.88047	8.99576	8.78417	8.83209	8.83112	8.94491	8.78845	8.87568	8.91389	8.76278	8.8152		0.538372	462	0.763277	0.762194		-0.369477	1.30206	-0.765706	-0.0539386	-0.910096	-0.243495	-0.191302		-0.175994	0.722084
0.539318	1,2,3-benzenetriol sulfate (2)	5.54154	6.54164	6.621	7.03323	6.40471	6.56814	6.6172	6.01948	5.89791	6.56259	6.71353	6.07686	6.66633	6.75215		0.539318	463	0.762966	0.762194		8.62462	-9.84047	-0.882132	-4.54562	-5.11881	1.49487	2.03926		-1.17547	5.99421
0.539936	mannonate*	6.89006	6.88503	6.74793	6.89919	6.86154	6.91508	6.85969	6.80997	6.04896	6.95305	7.04163	6.88269	6.90915	6.81784		0.539936	464	0.762194	0.762194		-1.16243	-12.1433	3.03978	2.06449	0.308255	-0.0857257	-0.610057		-1.227	5.03735
0.544642	N-acetylarginine	6.62471	6.43635	6.43476	6.15571	6.35494	6.28977	6.32605	6.61968	6.40692	6.39544	6.14626	6.38162	6.29623	6.49716		0.544642	465	0.767183	0.76718		-0.0758524	-0.457309	-0.610948	-0.153581	0.419784	0.102754	2.70491		0.27568	1.12421
0.545811	X-21803	5.41763	4.11534	4.81397	4.11534	6.52465	6.69655	6.58122	5.04996	5.93931	7.20075	5.00782	5.50407	6.69791	5.25392		0.545811	466	0.76718	0.76718		-6.78649	44.3212	49.5803	21.6867	-15.6419	0.0202791	-20.1679		10.4303	28.3691
0.548507	X-12112	6.91175	6.91987	7.54836	6.95559	6.91351	6.97364	6.71856	7.10506	6.91945	7.39187	7.07966	6.79004	7.07494	6.80003		0.548507	467	0.769319	0.769319		2.79683	-0.00602613	-2.0732	1.78376	-1.78585	1.45273	1.21264		0.482983	1.8457
0.550393	4-allylcatechol sulfate	6.82583	6.11899	6.76661	5.94132	6.52833	7.27151	6.65636	6.43951	6.26985	6.67197	6.20205	6.61742	7.33376	6.9712		0.550393	468	0.770315	0.770315		-5.65968	2.46554	-1.39863	4.3884	1.36471	0.856011	4.72997		0.963762	3.60072
0.553884	glycolithocholate sulfate*	6.8786	6.71883	6.77982	6.72541	6.87901	6.81801	6.70588	7.00837	6.98963	6.31274	5.8421	7.01208	6.96818	6.67533		0.553884	469	0.773548	0.773548		1.88655	4.03042	-6.88927	-13.134	1.93444	2.20264	-0.455585		-1.48925	6.2322
0.556589	palmitoylcholine	7.05236	7.40221	7.11737	7.17413	7.52377	7.47042	7.39442	7.31477	7.11182	7.46516	7.23543	7.45054	7.4392	7.46846		0.556589	470	0.775671	0.775671		3.72092	-3.92302	4.88647	0.854529	-0.973302	-0.417955	1.00123		0.735553	2.94902
0.560713	bilirubin degradation product, C17H18N2O4 (2)**	6.14493	6.37344	6.51894	6.12442	6.09801	6.22414	6.70263	6.16948	6.35088	6.21178	6.17204	6.34962	6.30641	6.2161		0.560713	471	0.779759	0.776815		0.399484	-0.354016	-4.71181	0.777641	4.1261	1.32172	-7.25881		-0.814241	3.87109
0.561695	sphingomyelin (d18:1/14:0, d16:1/16:0)*	8.05035	8.02288	8.05058	8.13683	8.04515	8.10407	8.13389	8.0325	8.05365	8.01325	8.07779	7.93543	8.04128	8.26309		0.561695	472	0.779471	0.776815		-0.221792	0.383491	-0.463694	-0.725577	-1.36372	-0.774722	1.58837		-0.225378	0.963067
0.562137	5alpha-androstan-3beta,17beta-diol disulfate	7.26342	6.89163	7.09449	6.76371	6.60834	6.32035	7.23994	7.21374	7.01938	7.11346	6.6924	6.56157	6.31114	7.15095		0.562137	473	0.778435	0.776815		-0.684003	1.85371	0.267433	-1.05438	-0.707817	-0.14572	-1.22913		-0.242842	1.05732
0.562153	catechol sulfate	7.98633	7.81165	7.531	7.4253	7.86394	7.87579	7.93236	8.00344	7.30319	7.85044	7.6183	7.91359	8.02695	8.15178		0.562153	474	0.776815	0.776815		0.214254	-6.50895	4.24168	2.59926	0.631427	1.91925	2.76604		0.837565	3.51148
0.571606	N6-methyllysine	8.05533	7.80033	8.81267	8.10685	8.11619	7.91679	7.89402	7.97351	7.84248	8.84108	8.05503	8.05022	7.96654	7.88717		0.571606	475	0.788215	0.788215		-1.0158	0.54031	0.322388	-0.639212	-0.812783	0.628487	-0.0867239		-0.151905	0.675514
0.573249	asparagine	8.26862	8.1543	8.26042	8.33341	8.12724	8.26051	8.16479	8.22127	8.19709	8.21945	8.32223	8.23785	8.24143	8.22218		0.573249	476	0.78882	0.78882		-0.572647	0.524815	-0.495895	-0.134087	1.36092	-0.231003	0.702835		0.164991	0.716022
0.575219	sulfate of piperine metabolite C16H19NO3 (3)*	7.05969	6.52275	7.05444	6.42026	6.27248	6.33702	6.72932	7.19917	6.61264	7.02179	6.47277	6.26772	6.17735	6.38299		0.575219	477	0.789871	0.789871		1.97572	1.37813	-0.462758	0.817911	-0.075919	-2.51958	-5.14657		-0.576151	2.49009
0.577258	X-23787	5.96471	5.79409	6.26349	6.21178	5.71858	6.09312	6.26357	5.97608	5.74976	6.30829	5.87837	5.89307	6.04967	6.21448		0.577258	478	0.791012	0.791012		0.190688	-0.765142	0.715192	-5.36741	3.05128	-0.713214	-0.783722		-0.524618	2.53144
0.579847	X-21258	7.08752	7.20043	8.05984	7.08624	6.79518	7.22297	7.49094	7.11784	7.03668	8.21559	6.83206	6.54318	7.20354	7.70253		0.579847	479	0.792901	0.792901		0.42778	-2.27411	1.93247	-3.58694	-3.70851	-0.269044	2.82454		-0.66483	2.60335
0.584598	cysteinylglycine	6.75832	6.66316	6.87495	6.9314	6.60984	6.70627	6.65923	6.80727	6.48253	6.8061	6.79751	6.76365	6.62657	6.73409		0.584598	480	0.797732	0.796764		0.724307	-2.71085	-1.00155	-1.93167	2.32709	-1.18848	1.12406		-0.379585	1.81156
0.586234	4-allylphenol sulfate	7.14278	7.23169	7.50334	6.72422	7.17438	7.16808	7.73967	7.33969	7.16299	7.51213	6.68628	7.27482	7.34645	7.56804		0.586234	481	0.798302	0.796764		2.75671	-0.95004	0.117228	-0.564214	1.39994	2.48838	-2.21754		0.432924	1.85254
0.586321	behenoyl dihydrosphingomyelin (d18:0/22:0)*	7.05638	6.32663	6.98512	6.99869	6.97489	6.83094	6.67607	7.04812	6.5877	6.86986	6.81065	6.79609	6.66288	6.80704		0.586321	482	0.796764	0.796764		-0.11717	4.1264	-1.64999	-2.68679	-2.56348	-2.46033	1.96192		-0.484207	2.63991
0.588956	docosahexaenoylcholine	6.07311	6.52313	6.08653	6.2755	6.69494	6.46298	6.28148	6.31983	6.08583	6.2662	6.19923	6.50024	6.37543	6.30283		0.588956	483	0.798687	0.798687		4.06245	-6.70384	2.95191	-1.21535	-2.90809	-1.3547	0.339904		-0.689674	3.62201
0.591397	3-methylhistidine	6.66975	6.4134	6.55249	6.2261	6.43311	6.17861	5.99435	6.95065	6.48821	6.56793	5.96954	6.66377	6.49248	5.70563		0.591397	484	0.800341	0.79874		4.21152	1.16639	0.235575	-4.12069	3.58564	5.08001	-4.81647		0.76314	3.95639
0.591434	histidine	7.16239	7.40532	7.01127	7.00273	7.05242	7.01006	7.33919	6.93813	7.32928	7.09426	7.41962	7.3465	7.38098	6.94329		0.591434	485	0.79874	0.79874		-3.13108	-1.0268	1.18364	5.95329	4.16993	5.29129	-5.39427		1.00657	4.37974
0.595023	X-12407	5.94328	6.28249	6.94533	6.11033	6.03995	6.01331	5.66648	5.66165	6.12805	6.19395	5.9874	5.71431	6.31612	6.32306		0.595023	486	0.801934	0.801934		-4.7386	-2.4584	-10.8185	-2.01177	-5.39137	5.03563	11.5871		-1.25656	7.38489
0.60021	N,N,N-trimethyl-5-aminovalerate	7.97992	7.85398	8.04782	7.50912	7.91359	8.18805	7.92639	7.87641	7.93916	7.98935	7.5692	7.93209	8.14831	7.86155		0.60021	487	0.807264	0.807264		-1.29721	1.08448	-0.726482	0.800161	0.233838	-0.485354	-0.818077		-0.172663	0.892346
0.602831	citraconate/glutaconate	6.29234	5.76519	5.9224	5.78038	6.42432	6.24995	6.08799	6.12956	5.95194	5.82159	6.11721	6.27415	6.54362	6.00203		0.602831	488	0.809128	0.807742		-2.58699	3.23916	-1.70208	5.82725	-2.33748	4.69883	-1.41196		0.818105	3.62606
0.603759	X-18921	6.6068	6.70064	6.54565	6.65545	6.64049	6.32955	6.56904	7.07813	6.88968	6.14899	6.79837	6.73993	6.28025	6.50057		0.603759	489	0.808716	0.807742		7.13404	2.82133	-6.05984	2.14747	1.49751	-0.778886	-1.04225		0.817053	4.07124
0.604265	caprate (10:0)	6.77675	6.98116	7.07745	6.85668	7.04036	6.86052	7.11725	6.82248	7.12491	6.92395	6.86637	6.99641	7.07181	7.08123		0.604265	490	0.807742	0.807742		0.674748	2.0592	-2.16885	0.141264	-0.624371	3.07981	-0.506052		0.379393	1.75798
0.606317	pipecolate	7.8617	8.5133	7.55693	8.34136	7.94498	7.87361	7.80131	7.90569	7.98303	7.77734	8.14257	7.93133	7.8506	7.94366		0.606317	491	0.808835	0.808835		0.559561	-6.22879	2.91662	-2.38322	-0.171719	-0.29228	1.82476		-0.539296	3.01955
0.608548	octadecanedioate (C18-DC)	6.27946	6.74096	6.56543	6.39316	6.67213	6.35662	6.64793	6.54818	6.79992	5.58049	6.40095	6.70626	6.42004	6.61547		0.608548	492	0.81016	0.81016		4.27936	0.874623	-15.002	0.121849	0.511546	0.997621	-0.488242		-1.2436	6.25594
0.61084	9,10-DiHOME	5.56409	5.84082	6.66326	5.53738	6.09438	5.4504	5.57995	5.82211	6.15568	5.43358	5.54294	6.05514	5.33146	5.65145		0.61084	493	0.811562	0.811562		4.63726	5.39079	-18.4546	0.100318	-0.643823	-2.18219	1.28132		-1.41014	8.00049
0.612198	X-11444	6.61169	6.56421	6.34191	6.7189	6.45884	6.42884	6.6041	6.54877	6.54766	6.45463	6.59728	6.48428	6.38912	6.60281		0.612198	494	0.81172	0.81172		-0.951663	-0.25211	1.77737	-1.8101	0.393925	-0.617918	-0.0195636		-0.211438	1.12762
0.61388	X-11850	5.37925	6.00431	5.26503	4.42696	6.32864	6.69653	5.12585	5.84534	5.57737	5.2189	4.42696	6.47129	6.45699	5.75501		0.61388	495	0.812306	0.812306		8.66451	-7.11056	-0.876159	0	2.25397	-3.57719	12.2742		1.66125	6.77761
0.62192	2-amino-4-cyanobutanoate	8.09929	7.9134	7.99227	8.03201	7.88178	8.15101	7.95731	7.96115	8.05807	8.01586	8.03317	7.78145	7.93378	8.06242		0.62192	496	0.821286	0.821286		-1.70564	1.82809	0.295148	0.0145543	-1.27287	-2.66501	1.32092		-0.312116	1.6393
0.628251	dihomo-linolenoyl-choline	6.25006	6.63662	6.2003	6.03294	6.51018	6.66316	6.57369	6.42331	6.12946	6.52535	6.35197	6.48739	6.66079	6.67185		0.628251	497	0.827976	0.82679		2.77207	-7.64178	5.24241	5.28819	-0.34996	-0.0355537	1.49327		0.966948	4.42225
0.628947	X-16580	5.94878	5.86292	5.96659	6.38197	6.34398	6.14094	5.97351	5.99959	6.19297	5.90163	6.27645	6.30612	6.16521	5.96996		0.628947	498	0.827229	0.82679		0.854176	5.62943	-1.0887	-1.65344	-0.596802	0.395249	-0.0593454		0.497225	2.41952
0.629875	1-stearoyl-2-oleoyl-GPI (18:0/18:1)*	6.23867	6.13468	6.39347	6.16962	6.41216	6.35608	6.1888	5.43571	6.26019	6.64397	6.35743	6.23776	6.26145	6.21722		0.629875	499	0.82679	0.82679		-12.8706	2.04579	3.918	3.04424	-2.71993	-1.48879	0.459168		-1.08745	5.71553
0.633193	glucuronate	6.94184	6.99937	6.96178	6.94408	7.16291	6.92696	7.07907	7.08983	6.89475	7.00598	6.98112	7.14231	6.96514	7.04242		0.633193	500	0.829483	0.829483		2.13185	-1.49463	0.634996	0.533375	-0.287676	0.551237	-0.517794		0.221623	1.13852
0.634533	1-palmitoyl-2-linoleoyl-GPC (16:0/18:2)	9.37353	9.34023	9.43799	9.40654	9.40672	9.38378	9.38906	9.40688	9.38373	9.41837	9.39031	9.386	9.35626	9.4429		0.634533	501	0.829579	0.829579		0.355757	0.46576	-0.20783	-0.17255	-0.2203	-0.293336	0.573444		0.0715635	0.375062
0.636863	3-hydroxypyridine sulfate	5.93615	5.85933	6.35503	5.67733	6.43572	6.26778	5.67208	5.64788	5.86862	5.81281	5.77531	6.58322	6.372	5.79662		0.636863	502	0.830966	0.830966		-4.8561	0.158482	-8.53213	1.72579	2.29187	1.66284	2.1956		-0.764807	4.24512
0.639525	oleoylcholine	6.61432	7.03298	6.82242	6.71342	7.16811	7.08865	7.0567	6.85305	6.70401	7.15504	6.79037	7.09765	7.11657	7.05982		0.639525	503	0.832781	0.832012		3.60929	-4.67749	4.87535	1.14623	-0.982895	0.393912	0.0443125		0.629815	3.1181
0.640204	1-(1-enyl-palmitoyl)-2-oleoyl-GPE (P-16:0/18:1)*	7.07245	6.86679	6.92075	6.79515	6.9781	6.85152	6.94408	6.96049	7.03679	6.92111	6.86796	6.8518	6.76963	6.87978		0.640204	504	0.832012	0.832012		-1.58306	2.47564	0.0052162	1.07151	-1.80996	-1.19509	-0.925983		-0.280247	1.57029
0.642484	arginine	9.332	9.26985	9.29537	9.31463	9.24547	9.33178	9.37146	9.42666	9.24316	9.24032	9.26808	9.24802	9.28987	9.37764		0.642484	505	0.833321	0.832447		1.01438	-0.287944	-0.59222	-0.499816	0.0274945	-0.449111	0.0659342		-0.10304	0.554512
0.643081	isovalerate (i5:0)	6.20862	6.35081	6.15166	6.31129	6.69066	6.0479	6.08321	6.01247	6.54139	6.26083	6.17953	6.22576	6.31961	5.97552		0.643081	506	0.832447	0.832447		-3.15929	3.00084	1.77468	-2.0877	-6.94854	4.49274	-1.7702		-0.671068	3.9779
0.648895	glycerophosphoethanolamine	6.88352	6.74403	6.79733	6.74835	6.82188	6.65921	6.76963	6.792	6.85597	6.86474	6.71143	6.79938	6.6805	6.80661		0.648895	507	0.838316	0.838138		-1.32951	1.65985	0.991713	-0.547111	-0.329689	0.319587	0.546145		0.187284	1.00574
0.650037	dimethylglycine	7.38486	7.33437	7.55199	7.44509	7.44518	7.40104	7.33246	7.67788	7.42305	7.55849	7.33972	7.36875	7.35072	7.34681		0.650037	508	0.838138	0.838138		3.96789	1.20906	0.086123	-1.41522	-1.02652	-0.679945	0.195705		0.333871	1.8253
0.654783	X-25271	7.14261	5.41841	4.12987	5.1815	6.81855	5.4912	6.01417	7.21274	5.75556	4.82852	5.06557	6.12341	5.93739	5.84837		0.654783	509	0.842599	0.842599		0.981854	6.22232	16.9171	-2.23727	-10.1948	8.12553	-2.75692		2.43682	8.82106
0.658253	phenol sulfate	7.85908	7.7795	8.42432	8.43237	7.87605	8.03285	7.72772	7.83631	8.02559	8.26532	8.25583	8.18408	8.04264	7.74992		0.658253	510	0.845403	0.843988		-0.289754	3.16334	-1.88744	-2.09362	3.91096	0.121812	0.287264		0.458937	2.30777
0.658539	glycylproline	5.75976	5.74615	6.31972	6.41777	5.65496	5.835	6.20711	5.87275	6.1004	6.28813	6.55733	5.38904	5.94525	6.04309		0.658539	511	0.844115	0.843988		1.96175	6.16502	-0.49988	2.17455	-4.70237	1.88944	-2.64241		0.620873	3.57772
0.659728	pregnenolone sulfate	7.2669	6.85285	6.5149	6.93647	6.67842	6.82118	6.89853	7.101	6.9502	6.74549	6.61466	6.57526	6.797	6.96109		0.659728	512	0.843988	0.843988		-2.2829	1.42052	3.53952	-4.63943	-1.54465	-0.354469	0.906772		-0.422091	2.68852
0.667162	pregnenetriol disulfate*	7.52833	7.35979	7.27244	7.76589	7.09896	7.37042	7.49737	7.52357	7.45057	7.34552	7.48422	7.14551	7.38969	7.39834		0.667162	513	0.851835	0.851835		-0.0632411	1.23345	1.00496	-3.62708	0.655688	0.261464	-1.32084		-0.265086	1.70499
0.669042	indolepropionate	6.61496	6.67044	6.23928	6.47846	6.68842	6.48836	6.8807	6.8359	6.50996	6.17983	6.48827	6.76602	6.46312	6.63597		0.669042	514	0.852573	0.852573		3.3399	-2.40576	-0.952898	0.151363	1.1602	-0.389127	-3.55687		-0.379029	2.27364
0.673561	taurocholenate sulfate*	6.16423	6.26013	6.47647	6.83097	6.35005	5.90913	6.40639	6.06113	6.73015	6.13435	6.60132	6.31137	6.1264	6.79813		0.673561	515	0.856665	0.856665		-1.67258	7.50815	-5.28248	-3.36199	-0.609255	3.67696	6.11484		0.910519	4.89654
0.682272	heme	6.31746	6.30956	6.41967	6.34763	6.07106	5.95998	5.98308	6.30649	6.8066	6.29273	6.44823	5.50912	5.98757	5.68006		0.682272	516	0.866062	0.866062		-0.173709	7.87755	-1.97739	1.58484	-9.256	0.462971	-5.06462		-0.935193	5.38399
0.686798	1-(1-enyl-stearoyl)-2-docosapentaenoyl-GPE (P-18:0/22:5n3)*	7.15283	7.01654	6.8797	7.01483	7.0926	6.99863	6.94826	7.03346	7.14495	6.92025	7.01154	6.96981	6.9266	6.99155		0.686798	517	0.870121	0.867311		-1.66892	1.83018	0.589415	-0.0468864	-1.73124	-1.0292	0.623092		-0.204795	1.33139
0.687131	X-12216	6.43135	6.23225	6.48466	6.09644	6.97307	6.39962	6.76699	6.33506	6.3681	6.49387	6.30954	7.13317	6.33906	6.57387		0.687131	518	0.868863	0.867311		-1.49721	2.17982	0.14195	3.4955	2.29601	-0.946197	-2.85383		0.402291	2.32416
0.687228	citrate	8.4064	8.55045	8.55233	8.42075	8.53125	8.55935	8.46858	8.48828	8.47288	8.459	8.33865	8.54577	8.62163	8.48187		0.687228	519	0.867311	0.867311		0.974008	-0.907227	-1.09128	-0.975055	0.170245	0.72759	0.156933		-0.13497	0.853313
0.691272	alpha-hydroxyisovalerate	8.39961	8.21356	8.01975	7.9435	8.06713	8.12659	8.11178	8.42296	8.18688	8.14246	7.95312	7.78995	8.06509	8.17993		0.691272	520	0.870736	0.870736		0.277953	-0.324853	1.53015	0.121168	-3.43592	-0.756812	0.840062		-0.24975	1.59092
0.693462	valine	9.17937	9.25597	9.07723	9.10805	9.07981	9.16629	9.0232	9.07033	9.19761	9.05511	9.262	8.9964	9.1358	9.07416		0.693462	521	0.871819	0.871819		-1.18794	-0.630523	-0.243632	1.69026	-0.918533	-0.332588	0.564789		-0.151166	0.986445
0.700748	phosphoethanolamine	6.34087	6.20916	6.30645	6.28585	6.42153	6.10087	6.02782	6.07515	6.44391	6.11235	6.17409	6.24352	6.19914	6.22663		0.700748	522	0.879292	0.879292		-4.19061	3.7807	-3.07782	-1.77796	-2.7721	1.61072	3.29822		-0.446976	3.2723
0.703832	lyxonate	7.31462	7.34743	7.03194	6.96251	7.39593	7.41757	7.40591	7.34526	6.26354	7.36267	7.15135	7.44471	7.46299	7.35548		0.703832	523	0.881472	0.881472		0.418874	-14.752	4.70318	2.71214	0.659565	0.612249	-0.680929		-0.903841	6.36169
0.706772	perfluorooctanoate (PFOA)	6.57484	6.39837	6.39218	6.36605	6.5016	6.14995	6.43058	6.57448	6.40513	6.3164	6.29463	6.5374	6.30882	6.45899		0.706772	524	0.883466	0.882692		-0.00555146	0.105652	-1.18562	-1.12191	0.550711	2.58326	0.441717		0.195466	1.26357
0.710631	gamma-CEHC	6.20521	6.3644	6.01955	5.93837	5.89133	6.35784	6.2799	6.22521	6.31125	5.78621	6.24916	6.29515	5.08724	6.51712		0.710631	525	0.886597	0.882692		0.322374	-0.835115	-3.87632	5.23356	6.85446	-19.9847	3.7775		-1.21547	9.06935
0.711425	cortisol	6.3757	6.09655	6.26976	6.27478	6.37993	6.26674	6.03221	6.3483	6.2164	6.41322	6.01067	6.30975	6.06961	6.15938		0.711425	526	0.8859	0.882692		-0.429694	1.96595	2.28813	-4.2091	-1.1	-3.14561	2.10808		-0.36032	2.63444
0.711853	ribonate	7.02145	7.09441	7.08143	7.01119	7.15101	7.09713	7.15024	7.10905	6.31222	7.24652	7.10816	7.14891	7.20833	7.13574		0.711853	527	0.884751	0.882692		1.24762	-11.0253	2.33122	1.38293	-0.0293945	1.56675	-0.20286		-0.675579	4.65051
0.713766	cystine	7.76461	7.90565	7.72717	7.71139	7.57852	7.59098	7.84644	7.73914	7.88876	7.54545	7.86559	7.88224	7.89964	7.54244		0.713766	528	0.885449	0.882692		-0.328078	-0.21367	-2.35175	1.99963	4.00768	4.06625	-3.87435		0.472244	3.04762
0.714412	X-12844	6.76251	6.62509	6.29343	6.88952	6.75611	6.75576	6.65771	6.67373	6.58904	6.45341	6.80518	6.73833	6.67591	6.71161		0.714412	529	0.884574	0.882692		-1.31281	-0.544174	2.5421	-1.22422	-0.263051	-1.18192	0.809527		-0.167794	1.4086
0.715445	1-(1-enyl-palmitoyl)-GPC (P-16:0)*	6.95031	6.81938	6.85276	6.83511	6.91622	6.82975	6.77095	6.87041	6.7844	6.93245	6.76388	6.87061	6.81613	6.86563		0.715445	530	0.884182	0.882692		-1.1495	-0.513008	1.16282	-1.04209	-0.65945	-0.199495	1.39846		-0.143181	1.02547
0.715587	threonine	8.70762	8.59462	8.80745	8.81115	8.46856	8.64144	8.50624	8.68531	8.63691	8.66763	8.71929	8.54407	8.62227	8.57848		0.715587	531	0.882692	0.882692		-0.256132	0.492052	-1.58752	-1.04257	0.891592	-0.22185	0.849235		-0.125027	0.946116
0.732644	sulfate of piperine metabolite C16H19NO3 (2)*	7.29133	6.77874	7.31985	6.72712	6.59728	6.47201	7.09408	7.49404	6.87249	7.30781	6.72776	6.52704	6.48391	6.68788		0.732644	532	0.902034	0.902034		2.78012	1.3831	-0.164512	0.00952859	-1.06474	0.183884	-5.72583		-0.371206	2.66637
0.736518	2,4-di-tert-butylphenol	7.51149	7.76592	7.63365	7.7232	7.80855	7.62518	7.88448	7.60642	7.55101	7.71834	7.59366	7.82431	7.65845	7.8933		0.736518	533	0.905102	0.905102		1.26386	-2.76744	1.10938	-1.67728	0.201817	0.436344	0.111903		-0.188774	1.48853
0.742571	tryptophan	9.20558	9.15498	9.19835	9.17226	9.08131	9.07879	9.03684	9.12177	9.15695	9.26869	9.13763	9.08202	9.09119	9.12283		0.742571	534	0.910831	0.908735		-0.91035	0.0214856	0.764615	-0.377508	0.00781825	0.13656	0.951549		0.0848814	0.636405
0.743155	undecenoylcarnitine (C11:1)	6.70868	6.73529	6.74302	6.85633	6.7134	6.9763	6.73308	6.61854	6.83642	6.70373	6.9287	6.76754	6.84426	6.68678		0.743155	535	0.909844	0.908735		-1.34372	1.50148	-0.58278	1.05557	0.806566	-1.89265	-0.68768		-0.163317	1.29311
0.743756	dimethylarginine (SDMA + ADMA)	8.21895	8.21202	8.17489	8.20152	8.25711	8.15106	8.2075	8.22298	8.17877	8.21975	8.18054	8.22393	8.17754	8.2507		0.743756	536	0.908881	0.908735		0.0490817	-0.404906	0.54868	-0.255745	-0.401799	0.324854	0.526372		0.0552195	0.419426
0.748268	pentose acid*	6.23581	6.0859	6.41264	6.06222	6.31885	6.21845	6.27039	6.33974	5.30722	6.00619	6.38646	6.47398	6.47889	6.25586		0.748268	537	0.912692	0.908735		1.66663	-12.7948	-6.33822	5.34859	2.45499	4.18812	-0.231772		-0.815208	6.5094
0.748495	serotonin	7.0496	6.92897	7.21532	7.02939	7.15454	7.10123	7.15984	6.87298	6.97193	6.99871	7.10559	7.22503	7.15757	7.19621		0.748495	538	0.911271	0.908735		-2.5054	0.619991	-3.00218	1.08403	0.98529	0.793313	0.508028		-0.216704	1.7502
0.750113	fibrinopeptide A (3-16)**	6.96494	7.30469	6.84311	7.1621	7.10127	6.97592	7.27402	7.2046	7.31484	6.78894	7.18649	7.05828	6.98022	7.1874		0.750113	539	0.911547	0.908735		3.44094	0.138938	-0.791585	0.340501	-0.605343	0.0616693	-1.19076		0.199194	1.53364
0.751445	glucose	9.19332	9.15284	9.20885	9.206	9.13607	9.17001	9.23245	9.16705	9.18715	9.17961	9.23547	9.18252	9.19917	9.18243		0.751445	540	0.911475	0.908735		-0.285697	0.374911	-0.317629	0.320106	0.508523	0.318004	-0.541817		0.0537717	0.420037
0.751615	isoursodeoxycholate	6.55631	6.79007	6.32955	6.74554	5.66148	6.26896	6.03657	6.14058	5.78552	6.18351	6.6302	6.51376	6.01247	6.58354		0.751615	541	0.909995	0.908735		-6.341	-14.7943	-2.30713	-1.70975	15.0539	-4.0914	9.06108		-0.732659	9.90818
0.752474	X-13507	6.0029	6.16711	5.96489	6.16714	6.41935	6.19626	5.60981	6.49367	6.01776	5.65075	5.87508	6.09397	6.41711	5.70296		0.752474	542	0.909355	0.908735		8.17544	-2.42183	-5.26643	-4.73567	-5.06877	3.56426	1.6605		-0.584642	5.19015
0.753496	sphingomyelin (d18:0/18:0, d19:0/17:0)*	7.22838	6.63159	6.94963	7.51319	7.19201	7.11249	6.82503	7.15431	6.96457	6.9683	7.17737	6.99021	6.91776	7.06671		0.753496	543	0.908914	0.908735		-1.02474	5.02113	0.268633	-4.46973	-2.80601	-2.73775	3.54114		-0.315331	3.5006
0.754908	o-cresol sulfate	6.05546	5.07658	5.63521	5.19624	6.38741	6.29402	5.50101	5.37597	5.97523	5.52949	5.2397	5.93417	6.54826	5.08333		0.754908	544	0.908943	0.908735		-11.2212	17.7017	-1.87612	0.836316	-7.09585	4.03941	-7.59291		-0.744084	9.69476
0.756614	xanthine	7.14828	7.01471	6.91647	6.83564	7.07277	7.03015	7.01098	6.77398	7.16638	6.88269	6.96746	7.12708	7.12397	7.14738		0.756614	545	0.909326	0.908735		-5.2362	2.16223	-0.488414	1.92836	0.767917	1.33451	1.94564		0.344863	2.62595
0.757511	1-oleoyl-GPC (18:1)	8.22874	8.22752	8.36996	8.16202	8.308	8.23554	8.27997	8.11107	8.26775	8.41939	8.19207	8.32065	8.30305	8.25173		0.757511	546	0.908735	0.908735		-1.42992	0.489054	0.590576	0.368169	0.152371	0.819691	-0.341064		0.0926974	0.765881
0.760501	choline	8.54383	8.51516	8.53915	8.53014	8.53269	8.5038	8.45664	8.57056	8.50826	8.45544	8.4872	8.5047	8.55352	8.60575		0.760501	547	0.910655	0.910655		0.312857	-0.0809615	-0.98025	-0.503438	-0.328103	0.584727	1.76324		0.109725	0.893782
0.763671	glycochenodeoxycholate glucuronide (1)	5.77515	6.01677	6.05403	6.14811	5.85978	5.6219	5.99686	6.20533	6.23112	5.62183	6.14325	5.91635	5.69058	5.88717		0.763671	548	0.912783	0.911745		7.44882	3.56254	-7.13901	-0.0789674	0.965378	1.22165	-1.82902		0.593056	4.51767
0.764475	10-undecenoate (11:1n1)	6.70994	6.76027	6.97744	6.8767	6.74316	6.87924	6.91718	6.83217	6.93962	6.76719	6.85338	6.82969	6.93975	6.81525		0.764475	549	0.912078	0.911745		1.82161	2.65301	-3.01325	-0.33916	1.28318	0.879633	-1.47352		0.258787	1.98638
0.765588	3-hydroxyhippurate	5.63636	6.34516	6.15104	5.91547	5.85755	6.15184	6.33104	5.67572	5.55602	6.33156	6.37556	6.29609	6.17145	6.32648		0.765588	550	0.911745	0.911745		0.69843	-12.437	2.93482	7.77783	7.48664	0.31862	-0.0720577		0.958181	6.75777
0.769227	X-11372	8.26138	8.45973	8.39039	7.97729	8.04655	8.44104	8.51229	8.3318	8.24924	8.27934	8.06115	8.24649	8.48384	8.54673		0.769227	551	0.914417	0.914253		0.852424	-2.48813	-1.32347	1.05125	2.48477	0.507046	0.404521		0.21263	1.63567
0.770485	palmitoylcarnitine (C16)	7.14449	7.11064	7.16504	7.24119	7.31834	7.23378	7.2392	7.17518	7.16312	7.04597	7.02813	7.29343	7.32526	7.32888		0.770485	552	0.914253	0.914253		0.429436	0.738035	-1.66187	-2.94238	-0.340337	1.26471	1.23884		-0.181939	1.58991
0.775541	X-11308	7.41722	7.68642	7.47748	7.51513	7.38893	7.66822	7.49788	7.4325	7.77538	7.4387	7.44017	7.34602	7.6172	7.67312		0.775541	553	0.918589	0.918589		0.205994	1.15735	-0.51865	-0.997388	-0.58068	-0.665344	2.33723		0.134074	1.20847
0.778019	1-palmitoleoyl-GPC (16:1)*	7.23396	7.13263	7.32188	7.11184	7.13331	7.17516	7.22123	7.05178	7.13158	7.31192	7.18966	7.1338	7.24101	7.20394		0.778019	554	0.91986	0.919265		-2.51834	-0.014665	-0.136044	1.09413	0.00689722	0.917792	-0.23946		-0.127099	1.1793
0.779464	malate	7.16472	7.0912	7.22844	7.08706	7.14103	7.17313	7.09303	7.15489	7.07568	7.1783	7.03059	7.25258	7.19825	7.13356		0.779464	555	0.919908	0.919265		-0.137144	-0.218863	-0.693635	-0.796706	1.5622	0.350126	0.571477		0.0910647	0.817941
0.780323	X-12306	6.2621	5.46979	5.27808	4.67126	6.07272	5.9114	5.76767	6.06261	4.87654	5.59768	5.52617	6.14233	6.12385	5.46921		0.780323	556	0.919265	0.919265		-3.18556	-10.8459	6.05539	18.3017	1.14632	3.5938	-5.17467		1.41301	9.36687
0.784071	3-hydroxyisobutyrate	7.27445	7.29638	7.05789	7.10866	7.80827	7.3363	7.21467	7.23953	7.48034	7.24085	7.31512	6.77816	7.29599	7.40825		0.784071	557	0.922022	0.920377		-0.480146	2.52124	2.59229	2.90429	-13.1925	-0.549419	2.68319		-0.503015	5.79533
0.784077	2-hydroxydecanoate	6.41054	6.54101	7.25567	6.37389	6.47674	6.33892	6.56104	6.62037	6.67743	6.55605	6.51846	6.569	6.35829	6.41971		0.784077	558	0.920377	0.920377		3.27316	2.08566	-9.64251	2.26816	1.42451	0.305588	-2.1542		-0.348519	4.45531
0.795088	glycodeoxycholate 3-sulfate	6.30532	6.14839	6.42345	6.32733	6.06774	6.10494	5.98651	6.71196	6.44778	5.82942	5.89532	6.21624	6.35236	6.19007		0.795088	559	0.931633	0.927753		6.44914	4.86939	-9.24795	-6.82768	2.44737	4.05292	3.40038		0.734794	6.15959
0.795915	X-11787	7.31567	7.52728	7.16805	7.2149	7.32298	7.5139	7.58081	7.3434	7.2296	7.3003	7.58576	7.39252	7.6089	7.34566		0.795915	560	0.930936	0.927753		0.379104	-3.95466	1.84508	5.14019	0.94949	1.2644	-3.10191		0.360243	3.07741
0.797868	adenosine 5'-monophosphate (AMP)	5.29387	5.39002	6.71661	7.05661	5.36373	4.9692	5.57432	6.57294	5.23366	6.36792	6.92648	4.92338	4.90497	4.99604		0.797868	561	0.931557	0.927753		24.1614	-2.90081	-5.1914	-1.84402	-8.20973	-1.29256	-10.374		-0.807298	11.5085
0.799802	1-palmitoyl-2-dihomo-linolenoyl-GPC (16:0/20:3n3 or 6)*	9.01521	8.97032	8.90384	8.82271	8.82893	8.99532	9.00741	8.89626	8.87711	8.897	8.93664	8.84086	9.02162	9.01961		0.799802	562	0.932154	0.927753		-1.31947	-1.03902	-0.0768208	1.29127	0.135101	0.292396	0.1354		-0.0830199	0.872512
0.799955	ascorbic acid 3-sulfate*	7.00013	6.72481	7.11783	6.8473	7.07598	6.79767	7.05304	6.98387	6.02584	7.16602	6.9191	7.40123	6.84564	7.05391		0.799955	563	0.930676	0.927753		-0.232381	-10.3939	0.677004	1.04859	4.59656	0.705772	0.0123776		-0.512283	4.64462
0.800212	deoxycholic acid glucuronide	5.66384	6.39024	5.74729	6.31795	6.20638	6.18638	6.07554	5.80326	6.22007	5.92147	6.33094	6.37533	5.88299	5.91911		0.800212	564	0.929324	0.927753		2.46162	-2.66303	3.03068	0.2057	2.72222	-4.9041	-2.57486		-0.245968	3.16348
0.800275	sphingomyelin (d17:1/16:0, d18:1/15:0, d16:1/17:0)*	7.86299	7.84415	7.837	7.95351	7.8787	7.94197	7.88838	7.85794	7.92551	7.82611	7.85648	7.82011	7.90574	7.96793		0.800275	565	0.927753	0.927753		-0.0642376	1.03717	-0.138892	-1.21996	-0.743651	-0.456247	1.00846		-0.0824811	0.848331
0.807498	sulfate*	8.05869	7.97179	8.07281	7.96064	8.01501	7.99193	7.96557	8.01541	8.04116	7.99715	8.02306	8.00048	8.04331	7.95385		0.807498	566	0.934472	0.932271		-0.536961	0.870257	-0.937183	0.78412	-0.181322	0.642924	-0.14707		0.0706805	0.703766
0.808723	1-dihomo-linolenoyl-GPE (20:3n3 or 6)*	6.69902	6.66111	6.90341	6.24849	6.16882	6.49456	6.78751	6.51523	6.52078	6.75561	6.50038	6.43219	6.56975	6.79466		0.808723	567	0.93424	0.932271		-2.74353	-2.10663	-2.14096	4.03125	4.26937	1.15783	0.105296		0.367518	2.92783
0.810034	1-palmitoyl-GPC (16:0)	8.91964	8.86396	8.92067	8.85412	8.92675	8.8789	8.85089	8.82497	8.83003	8.96169	8.83084	8.93654	8.88607	8.91058		0.810034	568	0.934106	0.932271		-1.06143	-0.382808	0.459898	-0.262849	0.109704	0.0808208	0.674395		-0.0546104	0.578256
0.811155	X-18779	6.16221	6.00427	6.19074	6.14791	6.37864	6.3821	6.26225	6.04404	6.17668	6.05454	6.15764	6.45867	6.32714	6.38891		0.811155	569	0.933755	0.932271		-1.9178	2.87152	-2.20005	0.158249	1.25475	-0.861174	2.02269		0.189742	1.95551
0.814259	urea	9.27738	9.09537	9.07636	9.08788	9.20663	9.38264	9.09698	9.16966	9.30097	9.07739	9.18717	9.01895	9.32671	9.23412		0.814259	570	0.935683	0.932271		-1.16108	2.26047	0.0113812	1.09259	-2.03858	-0.596112	1.50761		0.153753	1.5422
0.814875	1-(1-enyl-stearoyl)-2-oleoyl-GPE (P-18:0/18:1)	6.99446	6.82127	6.78835	6.65202	6.92772	6.76261	6.80285	6.91591	6.97174	6.86624	6.75971	6.80685	6.622	6.72963		0.814875	571	0.934752	0.932271		-1.12309	2.20595	1.14732	1.61889	-1.74473	-2.07927	-1.07631		-0.150177	1.75275
0.815333	X-12101	6.56109	6.52885	6.55163	6.92671	7.41924	6.87959	6.7071	6.6527	6.7355	6.93993	6.79629	7.09878	6.59897	6.58291		0.815333	572	0.933642	0.932271		1.39625	3.1652	5.92677	-1.88284	-4.31926	-4.07894	-1.85163		-0.234922	3.85088
0.815559	fibrinopeptide A (5-16)*	6.86982	6.93505	6.78466	6.66589	6.95629	6.86517	7.07992	6.75674	6.96257	6.57751	6.76099	6.98034	6.93166	7.11677		0.815559	573	0.932271	0.932271		-1.64605	0.396709	-3.05314	1.42665	0.345673	0.968629	0.520472		-0.148723	1.60196
0.817113	N2-acetyl,N6,N6-dimethyllysine	6.18763	5.87781	6.30852	5.43229	6.02007	4.64382	5.53141	6.03608	5.61845	6.33665	5.37899	5.94139	5.34276	5.5465		0.817113	574	0.93242	0.93242		-2.44926	-4.41248	0.445953	-0.98106	-1.30683	15.051	0.272987		0.945758	6.43795
0.819606	methionine sulfoxide	6.7418	6.67921	6.77849	6.72907	6.74034	6.69906	6.61149	6.75728	6.74831	6.67041	6.74902	6.70139	6.66591	6.73507		0.819606	575	0.933639	0.932817		0.229568	1.03445	-1.59456	0.2964	-0.577923	-0.494801	1.86918		0.108903	1.136
0.82113	1-stearyl-2-linoleoyl-GPC (O-18:0/18:2)*	7.69443	7.55227	7.49193	7.49889	7.61828	7.48045	7.50606	7.56262	7.61542	7.50629	7.48653	7.60339	7.48145	7.54754		0.82113	576	0.93375	0.932817		-1.71308	0.836252	0.191553	-0.164851	-0.195425	0.013435	0.55266		-0.068494	0.817395
0.821733	dihydrocaffeate sulfate (2)	6.25757	5.47134	6.12095	5.88646	6.14231	5.82354	6.37183	6.13608	5.41776	6.1304	6.28826	6.0903	5.72562	6.39649		0.821733	577	0.932817	0.932817		-1.94138	-0.979303	0.15447	6.82568	-0.846685	-1.6815	0.387016		0.274042	3.01414
0.823234	tyrosine	8.64831	8.57263	8.66478	8.61308	8.44362	8.55397	8.49924	8.61287	8.63846	8.56625	8.60317	8.4537	8.55157	8.61169		0.823234	578	0.932904	0.932904		-0.409768	0.768003	-1.13708	-0.115058	0.119404	-0.0280572	1.3231		0.0743634	0.794862
0.826818	glycohyocholate	5.67908	6.18307	6.38018	6.02431	5.95768	5.42344	4.58907	5.76486	6.3794	5.52152	5.99707	5.87653	5.69534	5.288		0.826818	579	0.935347	0.933997		1.51039	3.17525	-13.4582	-0.452185	-1.36214	5.0134	15.2304		1.37955	8.55689
0.827051	fibrinopeptide A (7-16)*	6.26355	6.1277	5.98327	5.89857	6.27205	6.15978	6.37592	5.92879	6.26501	5.65566	5.96304	6.3284	6.32301	6.48604		0.827051	580	0.933997	0.933997		-5.34462	2.24079	-5.47537	1.09301	0.898527	2.64988	1.72716		-0.315803	3.53258
0.83612	X-19299	6.03213	6.85816	5.78063	5.28712	6.03427	5.89196	5.86385	6.46906	5.92403	5.62037	6.2125	6.33319	5.88941	5.63536		0.83612	581	0.942614	0.940881		7.24339	-13.6207	-2.77231	17.5024	4.95368	-0.0432793	-3.89654		1.33809	9.82516
0.8364	3beta,7alpha-dihydroxy-5-cholestenoate	6.91621	7.31757	7.18158	6.84868	7.06125	7.3735	7.45084	7.0858	7.0719	7.12629	6.83427	7.17134	7.3457	7.43899		0.8364	582	0.941309	0.940881		2.45202	-3.35729	-0.769928	-0.210406	1.55919	-0.376985	-0.159042		-0.123206	1.8445
0.837456	1-(1-enyl-stearoyl)-2-linoleoyl-GPC (P-18:0/18:2)*	7.53582	7.32736	7.36587	7.32596	7.44874	7.35976	7.41812	7.47908	7.501	7.45579	7.34757	7.35625	7.25144	7.44841		0.837456	583	0.940881	0.940881		-0.752832	2.36978	1.22071	0.294978	-1.24161	-1.47179	0.408284		0.118218	1.38662
0.841127	phosphatidylcholine (18:0/20:2, 20:0/18:2)*	7.71042	7.61635	7.60934	7.38422	7.64893	7.57052	7.64074	7.55692	7.51738	7.61328	7.54347	7.61087	7.59733	7.6848		0.841127	584	0.943387	0.943387		-1.9908	-1.29952	0.0517916	2.15664	-0.497547	0.354163	0.576607		-0.0926666	1.351
0.845523	fibrinopeptide A, des-ala(1)*	7.71797	8.06137	8.1105	7.97097	8.00501	7.89858	8.13418	7.98209	8.04282	8.08981	8.00957	7.94382	7.90412	7.99401		0.845523	585	0.946697	0.943432		3.42217	-0.230209	-0.255151	0.484182	-0.764396	0.0701392	-1.72315		0.143369	1.60615
0.846268	etiocholanolone glucuronide	6.60197	6.28992	6.11655	6.49606	6.35473	6.52984	5.41758	6.50155	5.41758	6.16245	6.25442	6.31974	6.57417	6.29997		0.846268	586	0.945914	0.943432		-1.52108	-13.8689	0.750374	-3.71973	-0.550661	0.678822	16.2874		-0.277672	8.89348
0.847748	2-stearoyl-GPI (18:0)*	6.16317	6.58369	6.37838	6.45915	6.47652	6.33235	6.32238	6.26413	6.35607	6.53935	6.30265	6.44804	6.33184	6.39907		0.847748	587	0.945954	0.943432		1.63814	-3.45726	2.52373	-2.4229	-0.439773	-0.00795913	1.21306		-0.136139	2.17604
0.84819	aspartate	7.36196	7.22298	6.99561	7.04224	7.29026	7.24414	7.3699	7.08368	7.33897	6.87786	7.10726	7.3631	7.32017	7.51705		0.84819	588	0.944838	0.943432		-3.77989	1.60588	-1.6832	0.9233	0.999073	1.04951	1.99659		0.158752	2.10007
0.848368	N,N,N-trimethyl-alanylproline betaine (TMAP)	8.14639	7.98171	8.19789	8.24817	8.19801	8.01628	8.05868	8.1521	8.12049	8.10283	8.15075	8.14088	8.03502	8.10041		0.848368	589	0.943432	0.943432		0.0701415	1.73864	-1.15952	-1.1811	-0.696949	0.233687	0.517914		-0.0681695	1.04429
0.85033	imidazole lactate	6.96931	6.51419	6.92424	6.7958	6.70857	6.64387	6.642	6.96831	6.51693	6.96463	6.72657	6.70148	6.6224	6.72217		0.85033	590	0.94401	0.94401		-0.0142912	0.0420774	0.583284	-1.0187	-0.105552	-0.32308	1.20697		0.052958	0.699121
0.852969	tridecenedioate (C13:1-DC)*	6.1779	6.4363	6.45742	6.49447	6.4281	6.69221	7.19694	6.41941	6.62616	6.28809	6.49008	6.55471	6.76003	6.597		0.852969	591	0.945338	0.944159		3.90927	2.9498	-2.62216	-0.0675652	1.96973	1.01348	-8.33607		-0.169074	4.18451
0.853347	butyrylcarnitine (C4)	6.19172	6.9897	7.02604	7.04255	7.32102	7.76796	7.21847	6.90183	7.0235	6.94024	6.89069	7.17691	7.58136	7.20278		0.853347	592	0.944159	0.944159		11.4686	0.483612	-1.2213	-2.15632	-1.96852	-2.40216	-0.217428		0.569502	4.9215
0.856589	glycosyl-N-behenoyl-sphingosine (d18:1/22:0)*	7.1173	7.02041	6.93535	6.98992	6.51892	7.03419	6.81165	7.12248	7.0418	6.5509	7.00505	6.92866	7.02409	6.86967		0.856589	593	0.946148	0.946148		0.0727101	0.304669	-5.54327	0.216383	6.28537	-0.143641	0.851805		0.292004	3.42851
0.859549	bilirubin degradation product, C17H18N2O4 (3)**	6.24374	6.48052	6.54431	6.24379	6.20971	6.31117	6.82915	6.33748	6.47515	6.26291	6.30643	6.50614	6.46291	6.38562		0.859549	594	0.947819	0.947819		1.50142	-0.0828329	-4.29999	1.00325	4.77364	2.40439	-6.4947		-0.170689	3.92223
0.862674	1-palmitoyl-GPI (16:0)	6.60465	7.04225	6.95574	6.74557	6.72095	6.69118	6.98391	6.62507	6.74894	7.10608	6.75951	6.75079	6.71639	6.9727		0.862674	595	0.949667	0.948657		0.309176	-4.16498	2.16137	0.206639	0.444104	0.37678	-0.160526		-0.118206	1.93322
0.863206	gamma-glutamylvaline	6.6833	6.58005	6.59521	6.61676	6.62176	6.19934	6.55063	6.43563	6.68272	6.51463	6.61913	6.51033	6.40084	6.61253		0.863206	596	0.948657	0.948657		-3.7058	1.56038	-1.22189	0.0357577	-1.68265	3.25036	0.944931		-0.116986	2.30417
0.865588	arachidonoylcholine	6.78637	7.26134	6.78577	6.98347	7.23704	7.2013	6.98566	7.00492	6.89666	7.0366	6.93014	7.0927	7.11374	7.06524		0.865588	597	0.949682	0.949682		3.22035	-5.02222	3.69643	-0.763704	-1.99449	-1.21577	1.13919		-0.134315	3.06778
0.868736	taurolithocholate 3-sulfate	6.12932	6.10163	6.17143	6.29109	6.59204	6.36317	6.03782	6.23876	6.90612	5.57398	5.2442	6.46367	6.53225	6.44433		0.868736	598	0.951542	0.951518		1.7854	13.1849	-9.68092	-16.6409	-1.94726	2.65714	6.73269		-0.558429	10.0139
0.870167	4-ethylphenylsulfate	7.18948	7.2588	7.14311	6.96172	7.20016	7.69501	7.03355	7.17339	7.33568	7.21073	6.65328	7.24261	7.68859	7.24978		0.870167	599	0.951518	0.951518		-0.22373	1.05914	0.946702	-4.43058	0.589654	-0.0834566	3.07425		0.13314	2.28691
0.871699	glycoursodeoxycholate	6.22738	6.64315	7.06648	6.57638	6.44975	5.83734	5.99073	6.67901	6.98458	5.86697	6.59382	5.9499	6.21033	6.23668		0.871699	600	0.951605	0.951605		7.25221	5.13956	-16.9747	0.265222	-7.74986	6.38965	4.10548		-0.224629	8.98711
0.874665	fibrinopeptide A (3-15)**	6.40562	6.01215	5.59391	5.53858	6.00819	6.10595	6.43062	5.91864	6.20534	5.18411	5.91274	6.11091	6.06647	6.55817		0.874665	601	0.953254	0.953254		-7.60233	3.21336	-7.32581	6.75549	1.70965	-0.646452	1.98342		-0.27324	5.38791
0.879079	1,2-dipalmitoyl-GPC (16:0/16:0)	8.05051	8.05435	7.97921	8.08622	7.99624	7.98096	8.004	8.06437	8.04507	7.96159	8.01116	8.01617	7.99021	8.08232		0.879079	602	0.956473	0.956099		0.172138	-0.115168	-0.220887	-0.928184	0.249142	0.115838	0.978486		0.0359094	0.574037
0.882888	alanine	9.12062	8.93472	9.04509	8.9727	8.87923	8.97261	9.01405	9.03251	8.90104	8.95302	9.00367	8.93461	9.04491	9.04183		0.882888	603	0.959024	0.956099		-0.966075	-0.377035	-1.01793	0.345192	0.623725	0.805808	0.308274		-0.0397205	0.747568
0.883534	fibrinopeptide B (1-11)**	6.55764	6.49725	6.56248	6.14125	6.71364	6.53045	6.75693	6.2725	6.50845	6.35275	6.3978	6.84124	6.55807	6.90804		0.883534	604	0.958137	0.956099		-4.34832	0.172427	-3.19586	4.17754	1.90059	0.423019	2.23631		0.195101	3.03119
0.883934	hypotaurine	6.93646	6.40023	6.58573	6.65014	6.83417	6.76137	6.46464	6.44758	6.59494	6.52695	6.76411	6.84981	6.84128	6.70637		0.883934	605	0.956986	0.956099		-7.04807	3.04235	-0.892445	1.71372	0.228894	1.18188	3.73925		0.280795	3.59499
0.885992	N,N-dimethyl-pro-pro	7.23735	7.1706	7.2753	7.28875	7.2644	7.12493	7.21435	7.22197	7.26963	7.18252	7.23584	7.21497	7.20355	7.21923		0.885992	606	0.957632	0.956099		-0.212523	1.38097	-1.27537	-0.725914	-0.680359	1.10345	0.0676291		-0.0488736	0.980995
0.886279	leucylalanine	6.51136	6.1653	6.07033	5.6975	6.43583	6.41878	6.60857	5.9896	6.0663	5.69927	6.05447	6.74917	6.52333	6.96811		0.886279	607	0.956364	0.956099		-8.01297	-1.60574	-6.11275	6.26532	4.8687	1.62877	5.44042		0.353107	5.75164
0.887494	taurochenodeoxycholate	5.73207	6.12935	6.75183	6.08037	6.46186	5.56522	5.79354	6.11192	7.43086	5.59459	6.06243	5.58154	5.78028	6.28014		0.887494	608	0.956099	0.956099		6.62673	21.2341	-17.1396	-0.295146	-13.6234	3.86443	8.3989		1.29516	13.216
0.89297	2-hydroxybutyrate/2-hydroxyisobutyrate	7.87991	8.24245	8.21847	8.28864	8.38612	8.45085	8.26773	8.3151	8.39968	8.06954	7.98362	8.25956	8.31674	8.29859		0.89297	609	0.960419	0.958949		5.52269	1.90757	-1.81205	-3.68006	-1.5091	-1.58701	0.37321		-0.112109	3.04993
0.893067	glycochenodeoxycholate	7.07013	7.47171	8.11416	7.0807	7.30634	6.63826	6.72877	7.60192	8.09436	6.94063	7.34611	6.82932	6.92518	6.90977		0.893067	610	0.958949	0.958949		7.5217	8.33339	-14.4627	3.74833	-6.52893	4.32217	2.68991		0.803412	8.29926
0.899622	uridine	7.77283	7.73956	7.64146	7.6384	7.69927	7.79594	7.697	7.62559	7.69509	7.70595	7.72858	7.70464	7.78477	7.71279		0.899622	611	0.964407	0.964407		-1.89437	-0.574568	0.844041	1.18064	0.0697079	-0.143293	0.205041		-0.0446854	1.00652
0.904451	hippurate	8.00856	7.50824	7.40449	7.23605	7.95129	7.89988	7.58394	8.12585	7.14459	7.2696	7.72401	8.028	7.95949	7.43004		0.904451	612	0.967999	0.967064		1.46455	-4.84334	-1.82174	6.74343	0.964724	0.754607	-2.02935		0.176123	3.64684
0.905054	p-cresol glucuronide*	5.71768	5.94274	5.47968	6.24896	6.26114	5.91689	5.51585	5.7567	6.22017	5.41229	6.28317	6.17281	5.73598	5.54945		0.905054	613	0.967064	0.967064		0.682322	4.66837	-1.22976	0.547451	-1.41089	-3.05757	0.609118		0.115577	2.43886
0.908832	1-linoleoylglycerol (18:2)	7.42955	7.56966	7.27678	6.94672	7.46807	7.26567	7.54941	7.52588	7.33897	7.48857	7.12358	7.52477	7.1941	7.3648		0.908832	614	0.96952	0.967208		1.29661	-3.04746	2.9105	2.54595	0.759232	-0.985029	-2.44533		0.147782	2.35565
0.909635	X-24951	6.9815	7.14759	6.89546	7.02904	6.93781	6.95589	7.02228	6.75976	6.91193	6.71334	6.56538	7.41599	7.47068	7.25366		0.909635	615	0.968798	0.967208		-3.17615	-3.29703	-2.64119	-6.59644	6.8923	7.40077	3.29503		0.268184	5.5389
0.910081	octadecenedioate (C18:1-DC)	7.03928	7.2858	7.43518	7.16909	7.40535	7.03884	7.33554	7.45915	7.51151	6.89863	7.15057	7.31643	7.14317	7.32252		0.910081	616	0.967699	0.967208		5.96466	3.0979	-7.21636	-0.258401	-1.20069	1.48219	-0.177451		0.241694	4.09426
0.911096	isocitrate	6.24989	6.37814	6.04662	6.40068	6.34553	6.05026	6.33838	6.28589	6.13809	6.24962	6.31389	6.45975	6.29153	6.12998		0.911096	617	0.967208	0.967208		0.575914	-3.76376	3.3574	-1.35592	1.80001	3.98766	-3.28786		0.187635	3.09066
0.914373	sphingomyelin (d18:0/20:0, d16:0/22:0)*	6.81985	6.18821	6.7664	6.90629	6.78575	6.80757	6.49396	6.86256	6.42481	6.73793	6.73211	6.5932	6.60674	6.75228		0.914373	618	0.969117	0.967581		0.626157	3.8234	-0.420829	-2.52201	-2.83762	-2.95007	3.97779		-0.0433118	3.00313
0.916075	isobutyrylcarnitine (C4)	7.72968	7.41081	6.86064	6.96619	7.30955	7.53214	6.91633	7.17433	7.52546	7.09738	7.37681	7.09352	7.55878	6.99085		0.916075	619	0.969352	0.967581		-7.18471	1.54717	3.45072	5.89449	-2.95552	0.353684	1.07743		0.311896	4.28187
0.919059	mannose	7.13456	7.26662	7.09691	7.2166	7.19762	7.22075	7.20028	7.16631	7.27521	7.15576	7.29574	7.20904	7.14609	7.06375		0.919059	620	0.970941	0.967581		0.445031	0.118212	0.829248	1.09664	0.158663	-1.03402	-1.89616		-0.0403414	1.06307
0.920831	ceramide (d16:1/24:1, d18:1/22:1)*	6.59909	6.71001	6.56828	6.58076	6.64028	6.67014	6.64221	6.56364	6.55956	6.58229	6.64995	6.63323	6.74183	6.65955		0.920831	621	0.971247	0.967581		-0.537211	-2.24223	0.213298	1.0514	-0.106246	1.07473	0.261058		-0.0407433	1.13211
0.921405	taurine	8.19156	7.77883	7.74135	7.73277	8.07999	7.93383	7.92178	7.76932	7.98928	7.65396	7.82259	8.07729	7.99474	8.13233		0.921405	622	0.97029	0.967581		-5.15455	2.70543	-1.12886	1.16152	-0.0333045	0.767788	2.65782		0.139407	2.70896
0.921681	1-palmitoyl-2-stearoyl-GPC (16:0/18:0)	7.58273	7.57346	7.45574	7.48211	7.58881	7.43359	7.46882	7.46215	7.58328	7.5427	7.54354	7.55777	7.4319	7.48213		0.921681	623	0.969023	0.967581		-1.59014	0.129637	1.16635	0.821146	-0.409023	-0.0226943	0.17814		0.0390593	0.891522
0.924276	aconitate [cis or trans]	7.3567	7.44503	7.57596	7.39523	7.52024	7.45418	7.41038	7.43905	7.45672	7.46802	7.36241	7.48549	7.49698	7.43276		0.924276	624	0.970193	0.967581		1.11939	0.157125	-1.42485	-0.443786	-0.462166	0.574188	0.302049		-0.0254357	0.830146
0.924296	caprylate (8:0)	6.98647	6.90022	6.9433	6.93224	6.99764	6.88813	6.95248	6.9373	6.9637	6.92745	6.91892	6.94942	6.94356	6.97218		0.924296	625	0.968663	0.967581		-0.703803	0.919985	-0.228278	-0.192261	-0.689061	0.80463	0.28328		0.0277847	0.661799
0.924741	trigonelline (N'-methylnicotinate)	6.80235	7.70199	7.0157	7.22678	6.85326	6.62125	6.83737	7.10773	6.99426	6.72948	7.26427	7.02228	6.86547	6.98095		0.924741	626	0.967581	0.967581		4.48926	-9.18895	-4.07966	0.518765	2.46627	3.68843	2.09987		-0.000859927	4.92611
0.929927	lysine	9.0517	8.92834	8.80979	8.94554	8.94392	8.98762	8.841	8.90261	8.91086	8.87228	8.93743	8.95232	9.00094	8.91376		0.929927	627	0.971455	0.970923		-1.64712	-0.195748	0.70929	-0.0906708	0.0938738	0.148237	0.82295		-0.0227405	0.813125
0.9309	ursodeoxycholate	6.26686	6.52237	6.26558	5.98269	5.50251	6.21163	6.02287	6.18425	6.33463	6.28191	6.27069	5.36642	6.15918	6.21943		0.9309	628	0.970923	0.970923		-1.31817	-2.87831	0.260518	4.81375	-2.47311	-0.84448	3.26361		0.117687	2.90534
0.942582	lactate	9.76148	9.5086	9.45505	9.26689	9.43106	9.44598	9.49667	9.57753	9.43977	9.37943	9.31734	9.48438	9.55058	9.5952		0.942582	629	0.981544	0.981544		-1.88449	-0.72385	-0.799711	0.544357	0.565377	1.10735	1.03751		-0.0219221	1.12769
0.955802	12-HETE	6.71359	6.19754	6.23003	4.97159	6.39197	7.08807	6.16568	6.03828	5.94907	6.03112	5.67055	6.72984	6.71612	6.70208		0.955802	630	0.99373	0.99373		-10.0589	-4.00914	-3.19282	14.0592	5.28587	-5.24766	8.69962		0.790882	8.67844
0.95984	choline phosphate	6.86627	6.81141	6.89506	6.92828	6.88929	6.34274	6.70713	6.7859	7.00348	6.77667	6.82806	6.81492	6.58409	6.66772		0.95984	631	0.996348	0.994159		-1.17051	2.81989	-1.71713	-1.44651	-1.07947	3.80512	-0.587688		0.0891013	2.2471
0.960369	4-hydroxyphenylacetoylcarnitine	5.76556	5.4853	5.74166	4.5049	6.11392	6.05148	6.04656	5.36582	5.5643	5.37951	5.20381	6.13487	6.14523	5.96591		0.960369	632	0.995319	0.994159		-6.93322	1.44019	-6.30736	15.5145	0.342661	1.54918	-1.33378		0.610314	7.44218
0.961114	X-18913	6.35578	6.42688	7.07538	6.35277	6.38732	6.22539	5.52642	6.70574	6.65552	6.38977	6.45778	6.40889	5.52642	6.27758		0.961114	633	0.994517	0.994159		5.50614	3.55754	-9.69016	1.65303	0.337685	-11.2277	13.5922		0.532671	8.64622
0.964749	dodecanedioate (C12-DC)	5.67465	6.04157	6.16519	5.93803	6.18177	5.91378	6.30688	5.96181	6.0529	5.78015	5.90713	6.29928	6.0004	6.24542		0.964749	634	0.996705	0.994159		5.06051	0.187518	-6.2454	-0.520358	1.90088	1.46461	-0.974491		0.124753	3.45251
0.96582	phosphate	6.6488	6.77699	7.08836	6.68227	6.91471	6.72909	6.7663	6.7685	6.87128	6.80263	6.78081	6.77222	6.82226	6.80721		0.96582	635	0.996239	0.994159		1.80028	1.39133	-4.03092	1.47469	-2.06074	1.38457	0.60454		0.0805363	2.23918
0.965981	N-methylproline	7.7712	6.53718	7.14033	6.54882	6.75073	7.04698	6.82585	6.80403	6.75433	6.91346	7.25625	6.83863	7.24835	6.86647		0.965981	636	0.994839	0.994159		-12.4456	3.32172	-3.1773	10.8024	1.3021	2.85759	0.59515		0.465157	7.08772
0.970179	palmitoyl dihydrosphingomyelin (d18:0/16:0)*	7.93161	7.67095	7.88055	7.95414	7.95912	7.89411	7.78188	7.95765	7.77818	7.88572	7.87155	7.87838	7.82932	7.87991		0.970179	637	0.997594	0.994159		0.328319	1.39792	0.0655792	-1.03844	-1.0145	-0.820688	1.2598		0.0254281	1.03521
0.970759	N-acetylglycine	6.48258	6.59766	6.69459	7.00913	6.66464	6.53047	6.3423	6.57939	6.88706	6.60901	6.57066	6.76637	6.50457	6.4273		0.970759	638	0.996626	0.994159		1.4934	4.38647	-1.27823	-6.25575	1.52649	-0.396602	1.34033		0.116587	3.32737
0.971999	1-linoleoyl-2-arachidonoyl-GPC (18:2/20:4n6)*	8.10888	8.11565	8.01151	7.99814	8.02191	8.1012	8.05538	8.08224	8.11427	7.98187	8.04674	8.02904	8.05683	8.09818		0.971999	639	0.996337	0.994159		-0.328553	-0.0169549	-0.369905	0.607641	0.0889315	-0.54777	0.531372		-0.00503424	0.448039
0.974651	gulonate*	7.04221	6.89712	7.01384	6.91625	7.13218	6.99638	6.91603	6.81571	7.00382	6.99711	7.05115	7.04378	7.21614	6.8002		0.974651	640	0.997494	0.994159		-3.21632	1.54704	-0.238528	1.95039	-1.23954	3.14104	-1.67482		0.0384664	2.26555
0.976163	1-stearoyl-GPE (18:0)	7.02545	6.8967	7.00219	6.84167	7.00939	6.86739	6.813	6.8571	6.88051	7.12269	6.83151	7.01428	6.91184	6.84509		0.976163	641	0.997483	0.994159		-2.39636	-0.23475	1.72088	-0.148458	0.0698064	0.647247	0.4711		0.0184947	1.25329
0.977251	X-17653	6.52083	6.56043	6.49579	6.46815	6.27276	6.53245	5.73765	6.35664	6.41069	6.35668	6.32684	6.29461	6.31224	6.50303		0.977251	642	0.997039	0.994159		-2.51785	-2.28241	-2.14145	-2.18469	0.348332	-3.371	13.3397		0.170092	5.91803
0.981438	fibrinopeptide A (2-15)**	7.16656	6.88935	6.87747	6.44862	6.98609	7.03785	7.34659	6.74773	7.04698	6.55375	6.90633	7.08693	7.04755	7.3443		0.981438	643	0.999754	0.994159		-5.84414	2.28794	-4.70703	7.09785	1.44343	0.137698	-0.0312254		0.0549295	4.35903
0.982059	taurodeoxycholate	5.89263	5.65631	6.53177	5.85677	6.02239	5.49387	5.87338	6.16388	6.85918	5.58421	5.21189	5.49304	5.69795	6.36364		0.982059	644	0.998833	0.994159		4.60307	21.2661	-14.5069	-11.0109	-8.78968	3.71469	8.34698		0.517623	12.6753
0.982309	1-stearoyl-GPI (18:0)	7.20202	7.63051	7.43514	7.41459	7.45952	7.40069	7.33808	7.28148	7.36411	7.60207	7.33999	7.4957	7.36637	7.42217		0.982309	645	0.997538	0.994159		1.10319	-3.49126	2.24519	-1.00602	0.484991	-0.463727	1.14595		0.0026172	1.8807
0.982885	glutarate (C5-DC)	6.02139	6.26482	6.7772	6.19486	6.37253	6.27214	6.211	6.00731	5.27676	7.19041	6.62105	6.32808	5.97572	6.68365		0.982885	646	0.996578	0.994159		-0.2338	-15.7716	6.09715	6.87984	-0.697635	-4.7259	7.60992		-0.120291	8.30598
0.983037	gamma-glutamylglycine	6.61523	6.47105	6.56141	6.66435	6.35108	6.4078	6.42881	6.59804	6.39498	6.58241	6.62936	6.45636	6.43474	6.40041		0.983037	647	0.995192	0.994159		-0.259764	-1.17553	0.320068	-0.524987	1.65778	0.420316	-0.441715		-0.000546921	0.908058
0.983535	1-stearoyl-2-dihomo-linolenoyl-GPI (18:0/20:3n3 or 6)*	6.6912	6.73001	6.66624	6.61252	6.53764	6.68556	6.5025	6.45096	6.49871	6.69592	6.74265	6.55522	6.80473	6.68728		0.983535	648	0.994159	0.994159		-3.59048	-3.43677	0.445288	1.96795	0.268843	1.78245	2.84163		0.0398452	2.5848
0.99072	1-dihomo-linolenoyl-GPC (20:3n3 or 6)*	7.47223	7.45546	7.49078	7.18574	7.25887	7.46648	7.52368	7.32656	7.32801	7.51131	7.38212	7.26846	7.49711	7.54332		0.99072	649	0.99988	0.996207		-1.94948	-1.7095	0.27399	2.73303	0.132183	0.410139	0.261109		0.0216379	1.55553
0.992667	1-eicosapentaenoyl-GPC (20:5)*	6.67853	6.54924	6.53783	6.50557	6.37499	6.47763	6.75054	6.58726	6.50183	6.59026	6.62932	6.29739	6.54577	6.72042		0.992667	650	1.0003	0.996207		-1.36668	-0.723856	0.801963	1.90215	-1.21719	1.05193	-0.446113		0.000315252	1.25434
0.993318	1-palmitoyl-GPE (16:0)	6.8913	6.75381	6.87098	6.74151	6.87351	6.69375	6.76827	6.71492	6.74953	7.028	6.64107	6.89951	6.78066	6.77687		0.993318	651	0.999421	0.996207		-2.5595	-0.0633421	2.28537	-1.48989	0.378249	1.29829	0.127123		-0.00338709	1.62493
0.993916	glycocholate	6.56718	6.91479	7.06005	6.23127	6.70332	6.13758	6.02633	6.75853	7.59125	5.95401	6.38713	6.49292	6.26955	6.17553		0.993916	652	0.998489	0.996207		2.91376	9.78281	-15.6662	2.50127	-3.13868	2.15015	2.47579		0.145552	7.91977
0.994213	fructosyllysine	7.40962	7.18893	7.14474	7.22809	7.25567	7.30731	7.12955	7.05336	7.3595	7.1143	7.36697	7.20447	7.39192	7.17693		0.994213	653	0.997258	0.996207		-4.80808	2.37271	-0.426076	1.92144	-0.705669	1.15796	0.664488		0.0252532	2.41166
0.994686	sphingosine 1-phosphate	6.7778	6.43626	6.43794	6.40865	6.63453	6.61128	6.30593	6.51776	6.43166	6.37254	6.51576	6.60249	6.57015	6.60518		0.994686	654	0.996207	0.996207		-3.83667	-0.0714701	-1.01598	1.67133	-0.482928	-0.622134	4.7456		0.0553927	2.63534
0.996774	3-aminoisobutyrate	7.06535	7.0343	7.25662	7.33581	7.46249	6.8627	7.43651	7.119	7.24282	7.22775	6.96476	7.5532	6.80023	7.54394		0.996774	655	0.996774	0.996774		0.759283	2.96436	-0.397816	-5.05805	1.21553	-0.910225	1.44459		0.00252515	2.56577
