# Supplementary material for: Metabolomic responses are more sensitive in muscle than serum following 28 days of arduous exercise with erythropoietin administration
Source: Exp Physiol. 2026 Apr 11;111(5):2613–26. doi: 10.1113/EP093342 (PMC13131109; doi:10.1113/EP093342)
Supplement: Supplementary file 6 — Supporting Information [file EPH-111-2613-s005.xlsx]

## Sheet: Muscle_data_normalized_From_Met
Pvalue		Sample1_d0	Sample4_d0	Sample5_d0	Sample6_d0	Sample7_d0	Sample8_d0	Sample9_d0	Sample10_d0	Sample1_d1	Sample4_d1	Sample5_d1	Sample6_d1	Sample7_d1	Sample8_d1	Sample9_d1	Sample10_d1		Pvalue	Rank	pm over k	B&H FDR											AVG % Change	SD
	Label	0	0	0	0	0	0	0	0	1	1	1	1	1	1	1	1							VOL1	VOL4	VOL5	VOL6	VOL7	VOL8	VOL9	VOL10
5.83959e-06	N,N,N-trimethyl-alanylproline betaine (TMAP)	9.77737	9.75422	9.80229	9.85171	9.84229	9.75945	9.82333	9.75756	9.73833	9.70257	9.75197	9.79982	9.7947	9.70905	9.80204	9.70765		5.83959e-06	1	0.0028906	0.0028906		-0.39934	-0.529494	-0.513329	-0.526731	-0.483526	-0.516423	-0.21679	-0.511552		-0.471121	0.113142
4.27557e-05	deoxycarnitine	9.08928	9.19641	9.13459	9.28982	9.20265	9.16233	9.11153	9.14949	9.02451	9.05072	9.01336	9.10875	9.10926	9.01519	8.99044	9.06267		4.27557e-05	2	0.010582	0.0104929		-0.712642	-1.58425	-1.32715	-1.94915	-1.01485	-1.60596	-1.32889	-0.948949		-1.39417	0.351153
7.61681e-05	3-hydroxystachydrine*	7.87563	7.59689	7.11526	7.23616	6.02832	6.36127	6.22128	6.45624	7.02768	6.8212	6.41287	6.50516	5.59613	5.94591	5.87066	6.05272		7.61681e-05	3	0.0125677	0.0104929		-10.7667	-10.2107	-9.8716	-10.1021	-7.16939	-6.52951	-5.63585	-6.25013		-7.96703	2.01266
8.4791e-05	1-stearoyl-2-arachidonoyl-GPI (18:0/20:4)	8.35921	8.38614	8.37215	8.41306	8.37377	8.38896	8.39212	8.36448	8.29457	8.34876	8.29569	8.37415	8.33278	8.3623	8.33971	8.32601		8.4791e-05	4	0.0104929	0.0104929		-0.773231	-0.445759	-0.913231	-0.462507	-0.489457	-0.317763	-0.62455	-0.459921		-0.530455	0.191074
0.000129547	1-(1-enyl-palmitoyl)-2-docosahexaenoyl-GPC (P-16:0/22:6)*	7.81728	7.77588	7.56944	7.82696	7.66103	7.96806	7.76632	7.64672	7.47365	7.59498	7.2643	7.48722	7.49327	7.6548	7.40843	7.54624		0.000129547	5	0.0128252	0.0128252		-4.39582	-2.32641	-4.03109	-4.34054	-2.18987	-3.93146	-4.60814	-1.31404		-3.24879	1.28018
0.000176633	choline phosphate	7.81022	7.7485	7.88142	7.76906	7.93952	7.9786	7.8158	7.68675	7.8564	7.87348	8.04069	7.99192	8.04986	8.16184	8.04729	7.87581		0.000176633	6	0.0145722	0.0145722		0.591353	1.61296	2.02085	2.86853	1.38981	2.29662	2.96189	2.45957		2.23003	0.595949
0.000218925	1-(1-enyl-palmitoyl)-2-arachidonoyl-GPC (P-16:0/20:4)*	8.3161	8.38916	8.21656	8.44852	8.11916	8.4872	8.4431	8.28142	8.08338	8.23986	7.96535	8.1075	7.95418	8.22704	8.12572	8.2123		0.000218925	7	0.0154811	0.0154811		-2.79836	-1.77973	-3.05737	-4.03646	-2.03192	-3.06532	-3.75908	-0.834652		-2.65208	1.14932
0.000291144	1-palmitoyl-2-eicosapentaenoyl-GPE (16:0/20:5)*	6.03127	5.9046	5.95023	6.09666	6.11469	5.91685	5.7855	5.98744	6.12039	6.00138	6.10246	6.27352	6.17976	5.99536	5.9516	6.20653		0.000291144	8	0.0180145	0.0180145		1.47773	1.63904	2.5584	2.90098	1.06411	1.32692	2.871	3.65925		2.28853	0.958453
0.000401174	1-palmitoyl-2-linoleoyl-GPE (16:0/18:2)	7.17687	7.03562	6.99728	7.10708	7.08882	7.00479	6.99614	7.21447	7.21884	7.15431	7.1691	7.27158	7.1803	7.1658	7.09718	7.2659		0.000401174	9	0.0220645	0.0220645		0.584796	1.68691	2.45544	2.31451	1.29041	2.29864	1.44418	0.712956		1.74329	0.645651
0.000512054	1-(1-enyl-stearoyl)-2-arachidonoyl-GPE (P-18:0/20:4)*	8.13489	8.22713	8.2037	8.22347	8.12101	8.28128	8.22899	8.16918	8.00154	8.12068	8.00996	8.07318	8.06029	8.16315	8.04114	8.13935		0.000512054	10	0.0253467	0.0253467		-1.63925	-1.29391	-2.36157	-1.82756	-0.747702	-1.42648	-2.28278	-0.36508		-1.47216	0.748197
0.000645683	1-(1-enyl-oleoyl)-2-docosahexaenoyl-GPC (P-18:1/22:6)*	7.00055	6.97534	6.83819	7.06724	6.82999	7.23612	7.0579	6.81591	6.65259	6.78841	6.48632	6.66466	6.72762	6.92302	6.64927	6.73908		0.000645683	11	0.0290558	0.026847		-4.97041	-2.67984	-5.14559	-5.69641	-1.4987	-4.32698	-5.78965	-1.12723		-3.75206	1.97154
0.000683577	X-25419	7.21861	6.81216	7.08394	7.07431	7.02302	7.04303	6.78848	7.8124	7.14636	6.76337	6.98783	6.98441	6.85037	7.01351	6.69315	7.68154		0.000683577	12	0.0281976	0.026847		-1.00083	-0.716175	-1.35673	-1.27074	-2.45837	-0.419095	-1.40429	-1.67504		-1.32864	0.659361
0.000705072	1-oleoyl-2-linoleoyl-GPC (18:1/18:2)*	8.19282	7.90759	8.16962	7.93647	8.21008	8.10956	8.09952	7.992	8.32267	8.11246	8.26307	8.07118	8.28376	8.17112	8.22268	8.02809		0.000705072	13	0.026847	0.026847		1.58484	2.59073	1.14379	1.69739	0.897446	0.759141	1.52051	0.451501		1.29436	0.715452
0.00083968	hydroxy-N6,N6,N6-trimethyllysine*	7.06065	7.0295	7.17405	7.16315	7.28646	7.0587	7.06409	6.94047	7.01055	6.90916	6.92916	6.99696	6.96402	6.91235	6.96001	6.71463		0.00083968	14	0.0296887	0.0296886		-0.709651	-1.71191	-3.41361	-2.32007	-4.42526	-2.0732	-1.47328	-3.25396		-2.66733	1.06486
0.000899655	1-margaroyl-2-linoleoyl-GPC (17:0/18:2)*	7.92846	7.88567	7.88443	7.9455	7.9429	7.96313	7.87585	7.91266	7.93469	7.94521	7.9307	7.97033	7.99886	8.0359	7.9418	7.94088		0.000899655	15	0.0296886	0.0296886		0.0786408	0.755028	0.586942	0.312554	0.704541	0.913837	0.837408	0.35658		0.638127	0.23155
0.00103972	N-acetyl-aspartyl-glutamate (NAAG)	6.84761	6.7927	6.73278	6.86608	6.90831	6.6576	6.75934	6.85594	6.55827	6.65942	6.67652	6.54456	6.76789	6.44478	6.65356	6.71825		0.00103972	16	0.0321662	0.0320922		-4.22533	-1.962	-0.835584	-4.68286	-2.03261	-3.19672	-1.565	-2.00836		-2.32616	1.25385
0.00110216	1-linoleoyl-2-arachidonoyl-GPC (18:2/20:4n6)*	7.13435	6.97529	7.12159	7.04672	7.07699	7.06884	7.08749	6.85228	7.22539	7.14497	7.20292	7.06273	7.14072	7.12571	7.21125	6.98763		0.00110216	17	0.0320922	0.0320922		1.27599	2.43252	1.14205	0.227198	0.900652	0.804517	1.74609	1.97534		1.31834	0.765524
0.00155405	myo-inositol	7.64007	7.65281	7.66998	7.73131	7.72774	7.5274	7.48674	7.73358	7.59181	7.42594	7.45519	7.54029	7.41231	7.39119	7.43171	7.39323		0.00155405	18	0.0427363	0.0409873		-0.631656	-2.9646	-2.80044	-2.47073	-4.08178	-1.80942	-0.735139	-4.40097		-2.75187	1.26295
0.00157325	X-23593	6.64881	6.72443	6.72657	6.80879	6.84774	6.65785	6.77171	6.66076	6.55647	6.64765	6.68068	6.75272	6.70506	6.64946	6.71857	6.5824		0.00157325	19	0.0409873	0.0409873		-1.38882	-1.14182	-0.682249	-0.82348	-2.08365	-0.126017	-0.784721	-1.17649		-0.974061	0.600439
0.00171426	1-(1-enyl-stearoyl)-2-docosahexaenoyl-GPC (P-18:0/22:6)*	6.55908	6.5529	6.41521	6.61959	6.3979	6.78255	6.66435	6.43987	6.27699	6.4093	6.24412	6.22872	6.35839	6.53799	6.27295	6.32335		0.00171426	20	0.0424279	0.0424279		-4.30071	-2.19144	-2.6669	-5.90472	-0.617531	-3.60572	-5.87301	-1.80935		-3.23838	2.02152
0.00200913	homostachydrine*	6.49046	6.06245	6.0665	6.20634	6.53765	6.29022	6.42865	6.26335	6.85791	6.42544	6.46726	6.36099	6.52762	6.52147	6.67054	6.40455		0.00200913	21	0.0473582	0.0473582		5.6614	5.98751	6.60609	2.49182	-0.153388	3.67637	3.7627	2.25434		3.51792	2.30394
0.0021323	1,2-dilinoleoyl-GPC (18:2/18:2)	7.99709	7.63234	7.85353	7.60622	7.96792	7.76702	7.79824	7.69146	8.23395	7.86824	7.94938	7.76736	7.96192	7.85512	7.92293	7.82705		0.0021323	22	0.0479768	0.0479768		2.96185	3.09078	1.22046	2.11858	-0.0753396	1.1343	1.5989	1.76285		1.55008	0.971951
0.00230009	1-(1-enyl-palmitoyl)-2-arachidonoyl-GPE (P-16:0/20:4)*	8.3568	8.32802	8.33001	8.39063	8.31366	8.37042	8.36626	8.32795	8.25795	8.3064	8.20858	8.34224	8.2578	8.32188	8.27969	8.31417		0.00230009	23	0.0495019	0.0480345		-1.18283	-0.259666	-1.45782	-0.576751	-0.671942	-0.579947	-1.03472	-0.165503		-0.67805	0.445895
0.00232895	cytidine 5'-diphosphocholine	5.78242	5.78397	5.94223	5.76926	5.97862	5.87118	5.72974	5.49969	5.70274	5.52236	5.4813	5.51571	5.66593	5.83292	5.4169	5.37033		0.00232895	24	0.0480345	0.0480345		-1.37793	-4.52309	-7.7569	-4.39483	-5.23019	-0.651759	-5.45995	-2.35226		-4.33842	2.28446
0.0027829	phosphate	8.9851	8.93991	8.9179	9.00607	9.01217	8.95739	8.9799	8.89835	8.93922	8.88592	8.91437	8.98368	8.9609	8.94798	8.95524	8.84223		0.0027829	25	0.0551015	0.0551015		-0.510534	-0.603932	-0.0396282	-0.248588	-0.56882	-0.10512	-0.274591	-0.630645		-0.353046	0.246079
0.00317334	1-(1-enyl-stearoyl)-2-arachidonoyl-GPC (P-18:0/20:4)	7.33973	7.48537	7.43394	7.53721	7.17198	7.64168	7.64517	7.43673	7.06588	7.35807	7.08276	7.11512	7.1503	7.33972	7.24518	7.38564		0.00317334	26	0.0604154	0.0565537		-3.73098	-1.70057	-4.72404	-5.60016	-0.302385	-3.95158	-5.23186	-0.687023		-3.17109	2.226
0.00321056	N,N-dimethyl-pro-pro	8.63778	8.69166	8.58333	8.72641	8.73143	8.6149	8.72198	8.66645	8.54722	8.66476	8.54426	8.56513	8.65418	8.54791	8.66862	8.63682		0.00321056	27	0.0588602	0.0565537		-1.04842	-0.309389	-0.455127	-1.84817	-0.884655	-0.777595	-0.611742	-0.341882		-0.746937	0.53097
0.00328696	X-11381	7.23992	7.38218	7.15684	7.27406	7.50342	7.11948	7.36635	7.07276	7.17399	7.32457	7.12374	7.19128	7.46576	7.09087	7.37371	6.98827		0.00328696	28	0.0581088	0.0565537		-0.910646	-0.780501	-0.462453	-1.13802	-0.501851	-0.401743	0.0998595	-1.19458		-0.625613	0.452519
0.00331325	sphingomyelin (d18:1/19:0, d19:1/18:0)*	6.12841	6.15009	6.36051	6.3979	6.32637	6.42882	6.36094	6.18719	6.07141	6.13575	6.18729	6.14775	6.2334	6.27345	6.03468	5.93888		0.00331325	29	0.0565537	0.0565537		-0.930078	-0.233216	-2.72348	-3.91	-1.46953	-2.41682	-5.12907	-4.01316		-2.84218	1.66469
0.00352484	N-acetylthreonine	6.19818	6.15336	6.26805	6.32079	6.40252	6.28135	6.26978	6.20439	5.9931	6.03385	6.13016	6.06533	6.29627	6.15791	6.24657	6.18733		0.00352484	30	0.0581599	0.0581599		-3.30863	-1.94214	-2.1999	-4.04155	-1.65944	-1.96517	-0.370125	-0.274918		-1.77904	1.26617
0.00429386	carnitine	10.0557	10.0593	10.0042	9.96833	10.0556	10.0334	10.0684	10.0374	10.015	10.0055	9.99956	9.94243	10.0397	10.0265	10.0461	9.98806		0.00429386	31	0.0685632	0.0685632		-0.40418	-0.534234	-0.0465204	-0.259833	-0.157773	-0.0692085	-0.222041	-0.491185		-0.254399	0.192483
0.00473462	1-(1-enyl-stearoyl)-2-oleoyl-GPE (P-18:0/18:1)	6.12954	6.21072	6.4223	6.40897	6.51682	6.66987	6.31088	6.35847	6.11861	6.12276	6.39301	6.22008	6.44151	6.45083	6.21905	6.22959		0.00473462	32	0.0732387	0.0732387		-0.178301	-1.41628	-0.456129	-2.94726	-1.15556	-3.28407	-1.455	-2.02687		-1.82017	1.00456
0.00595361	X-12015	6.3468	5.9775	6.27665	6.33317	6.27438	6.30616	6.05818	6.06473	6.16371	5.69339	5.88997	6.01647	5.95739	6.32558	5.97354	6.00396		0.00595361	33	0.0893041	0.0885452		-2.88478	-4.75309	-6.16059	-5.00069	-5.05224	0.308001	-1.39712	-1.00209		-3.29397	2.52243
0.00608189	tricosanoyl sphingomyelin (d18:1/23:0)*	6.9839	7.02963	6.96508	7.07647	7.10603	7.05519	7.00146	7.01313	6.88628	6.99376	6.85775	7.0045	6.97721	6.99645	6.9096	7.04692		0.00608189	34	0.0885452	0.0885452		-1.39787	-0.510297	-1.54097	-1.01693	-1.81274	-0.832677	-1.3121	0.481725		-0.934857	0.76207
0.00697783	adenosine 5'-diphosphate (ADP)	7.18615	7.39082	7.28977	7.22156	7.26413	7.31499	7.26553	7.20157	7.19127	7.17814	7.13017	7.15878	7.18602	7.163	7.09491	7.18725		0.00697783	35	0.0986865	0.0936291		0.0713456	-2.87764	-2.18929	-0.869438	-1.0753	-2.07775	-2.34825	-0.198832		-1.66236	0.958543
0.00755803	stearoyl sphingomyelin (d18:1/18:0)	8.18253	8.16084	8.3367	8.38059	8.2075	8.29103	8.28683	8.21904	8.07979	8.09678	8.11248	8.30301	8.23332	8.19047	8.20292	8.13061		0.00755803	36	0.103923	0.0936291		-1.25566	-0.785029	-2.68959	-0.925746	0.314615	-1.21284	-1.01264	-1.07594		-1.05531	0.881709
0.0076086	1-palmitoyl-2-dihomo-linolenoyl-GPC (16:0/20:3n3 or 6)*	8.16411	8.07866	8.13756	8.11975	8.12422	8.07979	8.21592	8.07313	8.17513	8.13851	8.22063	8.15997	8.16729	8.08125	8.23022	8.15941		0.0076086	37	0.101791	0.0936291		0.135055	0.740866	1.02074	0.495298	0.530044	0.0181069	0.174065	1.06871		0.57826	0.397726
0.00768997	sphingadienine	6.1168	5.94684	5.97789	5.86574	6.01539	5.97394	5.93806	5.85126	6.08965	6.10766	6.33725	6.15732	6.12706	6.30323	5.96043	6.17469		0.00768997	38	0.100172	0.0936291		-0.443843	2.70441	6.01146	4.97087	1.85637	5.51199	0.376722	5.52751		3.85133	2.19298
0.00786756	lignoceroyl sphingomyelin (d18:1/24:0)	7.35592	7.25605	7.37261	7.43012	7.39107	7.4513	7.40495	7.31981	7.25929	7.21068	7.29008	7.25366	7.2356	7.38871	7.26728	7.35818		0.00786756	39	0.0998575	0.0936291		-1.31368	-0.625285	-1.11945	-2.3749	-2.10358	-0.839988	-1.85916	0.524208		-1.19974	1.00587
0.00794659	kynurenine	6.57166	6.52468	6.3719	6.42339	6.48878	6.45616	6.35246	6.25151	6.57639	6.6149	6.79825	6.59479	6.66867	6.68084	6.69021	6.30138		0.00794659	40	0.098339	0.0936291		0.0718387	1.38273	6.691	2.66837	2.77225	3.48018	5.31684	0.797743		3.3013	2.0902
0.0079861	1-pentadecanoyl-2-linoleoyl-GPC (15:0/18:2)*	7.58809	7.60303	7.70793	7.75101	7.78794	7.62398	7.72417	7.73858	7.6495	7.77113	7.78949	7.849	7.84317	7.73238	7.82003	7.69484		0.0079861	41	0.0964175	0.0936291		0.809215	2.21097	1.05816	1.26421	0.70907	1.42188	1.24112	-0.565259		1.04859	0.845963
0.00798976	2-piperidinone	5.82192	6.72757	7.15611	6.61044	7.01266	6.44972	6.48099	6.3479	6.18896	6.90153	7.92573	7.0485	7.38466	6.75714	6.32144	6.87451		0.00798976	42	0.094165	0.0936291		6.30448	2.58579	10.7547	6.62687	5.30469	4.76642	-2.46174	8.29583		5.12465	4.24598
0.00813343	behenoyl sphingomyelin (d18:1/22:0)*	7.63234	7.53381	7.63157	7.68244	7.7075	7.72836	7.68599	7.61297	7.56338	7.50814	7.54582	7.53448	7.55208	7.7027	7.55689	7.61917		0.00813343	43	0.0936291	0.0936291		-0.903485	-0.340664	-1.1236	-1.92603	-2.01644	-0.331998	-1.67962	0.0813874		-1.04814	0.856539
0.00857681	methionine	8.32003	8.22662	8.25078	8.38274	8.36369	8.14849	8.25359	8.19789	8.20775	8.08973	8.17507	8.23422	8.18509	8.16313	8.21775	8.17487		0.00857681	44	0.0964891	0.0938865		-1.34953	-1.66387	-0.917538	-1.77175	-2.13541	0.179641	-0.434235	-0.280889		-1.00344	0.871871
0.00862089	X-24801	7.01569	6.87243	6.86033	6.46876	6.75707	6.70264	6.81466	6.81592	6.89823	6.64936	6.80026	6.38228	6.6882	6.61225	6.82583	6.766		0.00862089	45	0.0948297	0.0938865		-1.67419	-3.24591	-0.875556	-1.33689	-1.01932	-1.34856	0.163985	-0.732403		-1.19924	1.0363
0.00877699	1-linoleoyl-2-linolenoyl-GPC (18:2/18:3)*	6.65784	6.1447	6.40319	6.1232	6.54232	6.3019	6.34104	6.1868	7.13507	6.49989	6.4922	6.46348	6.5877	6.37683	6.40059	6.43764		0.00877699	46	0.094448	0.0938865		7.16785	5.78043	1.39006	5.55722	0.693715	1.18907	0.939136	4.05455		2.8006	2.25616
0.00891447	1-(1-enyl-stearoyl)-2-docosapentaenoyl-GPE (P-18:0/22:5n3)*	7.07859	7.13067	7.08183	7.1824	7.1662	7.16697	7.1942	7.1656	7.00798	7.00874	7.05738	7.05202	7.1143	7.14749	6.97715	7.11962		0.00891447	47	0.0938865	0.0938865		-0.997502	-1.7099	-0.345236	-1.81535	-0.724317	-0.271914	-3.01707	-0.641649		-1.21792	1.00566
0.00937376	3-(4-hydroxyphenyl)lactate	6.55322	6.5095	6.37106	6.24646	6.33436	6.16878	6.32218	6.29337	6.64349	6.55108	6.40409	6.36486	6.46794	6.1368	6.37968	6.41133		0.00937376	48	0.0966669	0.0966669		1.37752	0.638851	0.518296	1.89555	2.10883	-0.51853	0.90948	1.87434		1.06097	0.952765
0.00973462	sphingomyelin (d18:1/18:1, d18:2/18:0)	7.00048	7.09586	7.0998	7.23818	7.10706	7.29769	7.19215	7.02441	6.87237	7.02746	7.04391	7.09714	7.11957	7.22693	7.12758	7.01782		0.00973462	49	0.0983395	0.0980745		-1.82997	-0.963929	-0.787219	-1.94858	0.176093	-0.96969	-0.897867	-0.0938584		-0.783579	0.687284
0.00990651	glycerophosphorylcholine (GPC)	9.45769	9.35313	8.83877	9.26144	9.16682	9.20076	9.33695	9.19174	9.38609	9.16986	8.87043	9.21919	9.00572	9.15517	9.23384	9.0242		0.00990651	50	0.0980745	0.0980745		-0.757077	-1.95944	0.358217	-0.456171	-1.75745	-0.495535	-1.10433	-1.82268		-1.03391	0.872628
0.0105574	1-linoleoyl-2-arachidonoyl-GPE (18:2/20:4)*	6.1948	5.93592	4.97588	5.87417	6.23987	5.78003	4.97588	5.67484	6.58847	6.37716	6.60004	6.22607	6.23161	6.23253	6.06763	6.30153		0.0105574	51	0.102468	0.102468		6.35479	7.43342	32.6408	5.9906	-0.132375	7.82866	21.9409	11.0432		12.3922	11.1525
0.0110707	2-O-methylascorbic acid	6.0969	6.23805	5.96151	6.24751	5.93527	6.06822	6.16432	6.00742	6.01405	6.01542	5.97145	5.99338	5.80924	6.04382	6.08008	5.91638		0.0110707	52	0.105385	0.105326		-1.35897	-3.56876	0.166636	-4.06764	-2.12331	-0.402128	-1.36653	-1.51548		-1.8396	1.55214
0.0112774	mannitol/sorbitol	6.92197	6.96593	6.79663	6.93583	6.90015	6.79305	6.80388	6.87656	6.833	6.85977	6.73506	6.88375	6.82761	6.78046	6.83822	6.77674		0.0112774	53	0.105326	0.105326		-1.28539	-1.52399	-0.905934	-0.750797	-1.0514	-0.185278	0.504756	-1.4516		-0.76632	0.718554
0.011998	leucine	8.84342	8.7722	8.71649	8.93405	8.83297	8.74198	8.84236	8.66944	8.72476	8.77355	8.69408	8.80039	8.74988	8.71856	8.76	8.64915		0.011998	54	0.109982	0.109982		-1.34189	0.0154009	-0.25711	-1.49603	-0.940601	-0.267937	-0.931392	-0.234075		-0.587392	0.542839
0.0144571	1-stearoyl-2-linoleoyl-GPE (18:0/18:2)*	8.10218	8.05123	8.10762	8.0138	8.23242	8.02178	8.08689	8.1692	8.13036	8.09321	8.10822	8.1372	8.26106	8.12048	8.11478	8.19877		0.0144571	55	0.130114	0.130114		0.347808	0.521436	0.00743745	1.53981	0.347868	1.23041	0.344916	0.361933		0.621973	0.550741
0.0165556	galactonate	5.7295	5.6629	5.92074	5.77886	5.83053	5.72551	5.85947	5.52262	5.74125	5.62536	6.02357	5.84032	5.8845	5.86998	6.01822	5.60616		0.0165556	56	0.146339	0.145956		0.205219	-0.662823	1.73678	1.06357	0.925679	2.52325	2.70932	1.51278		1.40122	1.13252
0.0169783	1-(1-enyl-stearoyl)-2-docosahexaenoyl-GPE (P-18:0/22:6)*	7.00141	7.06885	6.82248	6.99652	7.05232	7.19299	6.72887	6.80418	6.83157	6.90072	6.80338	6.64877	6.76462	7.0035	6.5013	6.91738		0.0169783	57	0.147443	0.145956		-2.42577	-2.37846	-0.280015	-4.97037	-4.0795	-2.6344	-3.38201	1.66379		-2.29442	2.28684
0.0171019	glycine	8.16844	8.11277	8.07438	8.327	8.23982	8.03368	8.06393	8.07196	8.03247	7.89202	8.05541	8.1437	8.1299	8.02548	8.08976	7.94991		0.0171019	58	0.145956	0.145956		-1.66455	-2.72095	-0.235002	-2.20127	-1.33408	-0.10202	0.320291	-1.51211		-1.11216	1.14202
0.0182317	X-25464	5.78157	6.06351	5.08261	6.12554	6.05376	6.36159	6.23732	5.877	6.42944	6.47464	5.84087	6.35596	6.28373	6.07423	6.64233	6.21535		0.0182317	59	0.152961	0.152961		11.2057	6.78046	14.9189	3.76156	3.79876	-4.51706	6.49335	5.75705		5.28471	5.73499
0.0188662	argininate*	6.69592	6.51752	6.54298	6.63743	6.69337	6.71932	6.66662	6.81173	6.61229	6.53162	6.48381	6.52694	6.53752	6.71305	6.60426	6.79106		0.0188662	60	0.155646	0.155646		-1.24899	0.216248	-0.90445	-1.66465	-2.32835	-0.093313	-0.935376	-0.303403		-0.859042	0.900655
0.0199071	X-12100	6.13095	6.08113	6.01888	6.07163	6.15041	6.07742	6.04904	5.95411	6.11314	6.14177	6.36275	6.16646	6.25301	6.18366	6.22466	6.00412		0.0199071	61	0.161541	0.1603		-0.290428	0.997149	5.71331	1.56192	1.6682	1.74798	2.90325	0.840076		2.20455	1.68465
0.020078	5-(galactosylhydroxy)-lysine	4.84106	5.54002	5.56694	5.74377	5.77452	5.84676	5.58228	5.59436	5.65206	5.55996	6.05865	5.76386	5.85039	6.10748	5.87847	5.89311		0.020078	62	0.1603	0.1603		16.7524	0.359908	8.83269	0.349666	1.31388	4.45924	5.30604	5.34013		3.70879	3.16924
0.0212967	1-oleoyl-2-dihomo-linolenoyl-GPC (18:1/20:3)*	6.86412	6.57619	6.81118	6.70147	6.88409	6.7617	6.9373	6.59848	6.97937	6.70795	7.01262	6.73033	6.95132	6.71244	6.9737	6.70374		0.0212967	63	0.167331	0.167331		1.6789	2.00362	2.95746	0.430652	0.976673	-0.728427	0.5247	1.59529		1.10857	1.20061
0.0217778	flavin adenine dinucleotide (FAD)	6.69819	6.59636	6.62845	6.61696	6.66397	6.60815	6.62894	6.6658	6.75063	6.64999	6.76386	6.72416	6.66986	6.67985	6.7592	6.62202		0.0217778	64	0.168437	0.168437		0.782928	0.813054	2.0428	1.62017	0.0883107	1.08513	1.96507	-0.656935		0.993942	1.00183
0.0233092	X-22770	5.80557	5.63122	5.75521	5.72708	5.78147	5.82286	5.57842	5.57498	5.93357	5.8432	6.09327	5.59396	5.93688	5.84944	5.96904	5.8607		0.0233092	65	0.177509	0.177049		2.20483	3.76441	5.87398	-2.32443	2.68804	0.45658	7.00232	5.12506		3.22656	3.26433
0.0236065	beta-hydroxyisovaleroylcarnitine	7.84481	7.79311	7.70245	7.86373	7.5136	7.70759	7.72028	7.45244	7.54602	7.67281	7.70961	7.46854	7.55314	7.34692	7.48508	7.42161		0.0236065	66	0.177049	0.177049		-3.80869	-1.5436	0.0929574	-5.02553	0.526272	-4.67937	-3.04643	-0.41377		-2.01278	2.26986
0.0243224	1-linoleoyl-2-docosahexaenoyl-GPE (18:2/22:6)*	6.19907	6.08264	6.18048	5.89591	6.27565	6.14097	6.05582	5.8449	6.27416	6.1398	6.09639	6.01818	6.39304	6.203	6.13481	6.00546		0.0243224	67	0.179696	0.179094		1.21123	0.939756	-1.36057	2.07381	1.87066	1.01008	1.30428	2.74692		1.22642	1.30847
0.0246028	alpha-ketobutyrate	6.20244	6.10615	6.29965	6.39449	6.13232	6.30276	6.29269	6.23614	6.03626	5.86951	6.02186	6.07243	6.31447	6.09088	6.12578	6.16463		0.0246028	68	0.179094	0.179094		-2.6792	-3.87534	-4.40964	-5.03659	2.97036	-3.36161	-2.65241	-1.14678		-2.50172	2.72318
0.0250926	1-stearoyl-2-adrenoyl-GPC (18:0/22:4)*	6.62507	6.53745	6.60801	6.61541	6.5526	6.68148	6.68276	6.47354	6.6014	6.63426	6.7426	6.60011	6.63914	6.70796	6.75946	6.53698		0.0250926	69	0.180012	0.180012		-0.357339	1.48081	2.03668	-0.231188	1.32074	0.396259	1.14786	0.97985		1.01872	0.742619
0.0262084	threonine	8.78665	8.70233	8.84135	8.93	8.87524	8.50829	8.64089	8.65932	8.67718	8.53272	8.67295	8.75083	8.70445	8.57794	8.68372	8.5489		0.0262084	70	0.185331	0.185331		-1.24586	-1.94901	-1.90478	-2.00638	-1.92435	0.818696	0.495748	-1.27514		-1.10646	1.23341
0.0269364	malonylcarnitine	7.04615	6.93164	6.87425	6.88137	7.0135	6.86413	7.04599	6.98215	7.08852	6.98543	7.02542	6.86265	7.06176	6.90578	7.14795	6.98401		0.0269364	71	0.187796	0.187796		0.601222	0.776022	2.19913	-0.272111	0.688059	0.606778	1.44706	0.026625		0.781653	0.833855
0.0274813	sphingosine	6.68373	6.51316	6.61899	6.65014	6.63606	6.62727	6.61379	6.58818	6.73877	6.62628	6.93185	6.74705	6.73363	6.81808	6.53382	6.67938		0.0274813	72	0.188934	0.188934		0.823432	1.73681	4.72656	1.45722	1.47036	2.87907	-1.20911	1.38422		1.77788	1.78809
0.0283299	N-palmitoyl-sphingosine (d18:1/16:0)	6.79552	6.82067	6.91393	7.07212	6.89104	6.8718	6.92365	6.93995	6.81443	6.92755	7.05098	6.98336	7.00137	7.10415	7.03597	7.03643		0.0283299	73	0.1921	0.1921		0.278198	1.5669	1.98225	-1.25507	1.60109	3.38122	1.62228	1.39025		1.46985	1.37824
0.0290927	1-(1-enyl-oleoyl)-2-docosahexaenoyl-GPE (P-18:1/22:6)*	6.64071	6.61181	6.29155	6.61758	6.57858	6.83791	6.47647	6.33126	6.47866	6.39266	6.31061	6.2458	6.43574	6.57461	6.12564	6.46714		0.0290927	74	0.194607	0.194607		-2.44022	-3.31466	0.30301	-5.61807	-2.17123	-3.85072	-5.41698	2.14619		-2.56035	2.89384
0.0295156	serine	8.22834	8.15662	8.23404	8.35765	8.27773	8.00913	8.16623	8.07999	8.09406	8.02287	8.07285	8.18405	8.07656	8.12294	8.16982	7.94627		0.0295156	75	0.194803	0.194803		-1.63187	-1.63975	-1.95756	-2.07704	-2.43021	1.42102	0.0439493	-1.65494		-1.18493	1.39478
0.0307638	sphingomyelin (d18:2/16:0, d18:1/16:1)*	6.95938	6.9049	7.04057	7.13204	6.992	7.15306	7.08844	6.896	6.9862	7.05081	7.28876	6.99557	7.14981	7.27446	7.25735	7.06129		0.0307638	76	0.20037	0.20037		0.385307	2.11325	3.52514	-1.9136	2.25698	1.69726	2.38287	2.3969		1.77983	1.72132
0.0327741	1-(1-enyl-palmitoyl)-2-palmitoyl-GPC (P-16:0/16:0)*	7.08302	6.92446	6.94971	7.19494	7.08522	7.20196	7.0533	6.9519	6.9831	6.91948	6.9801	6.9534	6.9138	7.03617	7.03813	6.90106		0.0327741	77	0.210691	0.210691		-1.41071	-0.0719478	0.437256	-3.35718	-2.41945	-2.30196	-0.215105	-0.731253		-1.23709	1.44268
0.0347089	ribonate	6.36395	6.40626	6.4303	6.58468	6.29617	6.26524	6.55752	6.43138	6.31835	6.35912	6.46565	6.48656	6.24168	6.24343	6.55479	6.34912		0.0347089	78	0.220268	0.220268		-0.716568	-0.735921	0.549679	-1.49011	-0.865368	-0.348095	-0.0416164	-1.27909		-0.601503	0.711729
0.0369341	X-25855	6.398	6.36803	6.11196	6.33325	6.42879	6.26068	6.22527	6.35714	6.3771	6.24875	6.10029	6.31212	6.30913	6.22872	6.24971	6.24639		0.0369341	79	0.231423	0.228605		-0.326758	-1.87312	-0.190872	-0.333683	-1.86133	-0.510504	0.392674	-1.74218		-0.874146	0.932917
0.0370583	1-stearoyl-2-arachidonoyl-GPE (18:0/20:4)	8.66313	8.59759	8.64759	8.5693	8.56325	8.55635	8.63866	8.61008	8.6553	8.66381	8.64111	8.68342	8.61407	8.59693	8.64625	8.64321		0.0370583	80	0.229298	0.228605		-0.0903715	0.770333	-0.0750035	1.33168	0.59356	0.474303	0.0878377	0.384746		0.509637	0.463201
0.037408	1-margaroyl-2-oleoyl-GPC (17:0/18:1)*	7.04138	7.01303	7.08855	7.16405	7.20647	7.20496	7.19801	7.13031	7.09008	7.12218	7.14215	7.22428	7.28075	7.25071	7.24786	7.0607		0.037408	81	0.228605	0.228605		0.691626	1.55637	0.756191	0.840726	1.03068	0.635035	0.692483	-0.976241		0.647893	0.781104
0.0388142	1-palmitoyl-2-arachidonoyl-GPE (16:0/20:4)*	7.13417	7.03988	7.04481	7.22565	7.03098	7.12323	7.03287	7.08346	7.13094	7.10667	7.15127	7.20393	7.06626	7.15192	7.07581	7.2351		0.0388142	82	0.234305	0.234305		-0.0453591	0.948752	1.51124	-0.300693	0.501808	0.402753	0.61049	2.14089		0.830749	0.797237
0.0401857	nervonoylcarnitine (C24:1)*	5.62477	4.68084	5.62635	5.37979	5.56802	5.80373	5.79517	4.68084	5.55743	5.8549	5.96859	5.59311	5.65479	5.83377	6.21976	5.40507		0.0401857	83	0.239662	0.239662		-1.19717	25.0823	6.08273	3.96514	1.55827	0.517598	7.32662	15.4723		8.57214	8.78674
0.0408303	X-12101	6.00417	5.90858	5.87522	6.38364	6.31406	6.43655	6.29755	6.13166	6.25809	6.27448	6.36273	6.33625	6.58534	6.41731	6.38323	6.13504		0.0408303	84	0.240607	0.240607		4.22918	6.19271	8.29779	-0.742367	4.29643	-0.29898	1.36059	0.0552869		2.73735	3.55212
0.0419186	1-stearoyl-GPE (18:0)	6.84697	5.9625	6.73694	6.67028	6.80746	6.66147	6.72696	6.73044	6.87749	6.8252	7.01664	6.87008	6.92805	6.85587	6.85345	6.78856		0.0419186	85	0.244114	0.244114		0.445803	14.4687	4.15183	2.99545	1.7715	2.91826	1.88043	0.863539		4.14996	4.67147
0.0439214	homoarginine	7.1281	7.0436	7.15085	7.0862	7.27849	6.96809	7.04189	7.18099	7.14213	7.02071	7.09115	6.90613	6.87549	6.88336	6.99445	7.05257		0.0439214	86	0.252803	0.252803		0.196827	-0.32499	-0.834879	-2.54111	-5.53682	-1.21593	-0.673782	-1.78832		-1.84512	1.78958
0.0465881	1-palmitoyl-2-docosahexaenoyl-GPC (16:0/22:6)	7.49304	7.49249	7.61758	7.69873	7.58157	7.8135	7.54728	7.31028	7.42447	7.45829	7.4946	7.55318	7.6236	7.62182	7.46515	7.34578		0.0465881	87	0.26507	0.257337		-0.915143	-0.456417	-1.61436	-1.89067	0.554278	-2.45318	-1.08831	0.485658		-0.923286	1.16673
0.0468527	S-1-pyrroline-5-carboxylate	6.38225	5.7872	6.14183	4.96596	6.20234	6.15318	5.66493	5.93304	6.60283	6.155	6.22048	6.4242	6.22695	6.24549	6.27458	6.27603		0.0468527	88	0.263546	0.257337		3.45623	6.3554	1.28061	29.3646	0.39677	1.50012	10.7619	5.78093		7.92006	10.1396
0.0468948	stachydrine	8.89468	7.65738	8.1403	7.63092	7.15909	7.56572	7.21148	7.29592	7.9713	7.001	7.05453	7.93851	6.88583	7.02105	7.32481	7.06341		0.0468948	89	0.260819	0.257337		-10.3813	-8.57191	-13.3382	4.03096	-3.8169	-7.19922	1.57152	-3.1869		-4.35867	5.96758
0.047372	valine	7.07547	7.01764	6.88798	7.09976	6.98129	6.95363	7.03065	6.97888	6.99756	6.9918	6.91786	7.01362	6.91682	6.96269	7.02098	6.89477		0.047372	90	0.260546	0.257337		-1.10114	-0.368272	0.433901	-1.21327	-0.923368	0.130263	-0.137598	-1.20511		-0.469064	0.657845
0.0477818	1-stearoyl-2-docosapentaenoyl-GPC (18:0/22:5n3)*	6.84574	6.82441	6.83521	6.91838	6.94731	6.9073	6.94943	6.74012	6.89132	6.88609	6.92985	6.86302	6.9817	6.94417	6.96855	6.79898		0.0477818	91	0.259912	0.257337		0.665933	0.903873	1.38463	-0.800259	0.495113	0.533754	0.275102	0.873353		0.523652	0.685999
0.0478283	X-15461	7.37995	7.4338	7.31086	7.28979	7.40568	7.27396	7.47281	7.20871	7.33879	7.32917	7.347	7.15387	7.33083	7.29242	7.43272	7.16032		0.0478283	92	0.257337	0.257337		-0.557687	-1.4075	0.494264	-1.86458	-1.01072	0.253837	-0.536465	-0.671396		-0.677509	0.847885
0.0489962	1-palmitoyl-2-pentadecanoyl-GPC (16:0/15:0)*	6.41706	6.38343	6.36685	6.6357	6.48518	6.62491	6.48831	6.42645	6.50524	6.5312	6.6554	6.59485	6.52096	6.61925	6.6493	6.46799		0.0489962	93	0.260786	0.258965		1.37409	2.31488	4.5321	-0.615564	0.551642	-0.08542	2.48122	0.646329		1.4036	1.79688
0.0493735	methionine sulfoxide	6.56869	6.33367	6.4681	6.49458	6.46112	6.4717	6.41366	6.35204	6.53871	6.3103	6.40432	6.32862	6.11261	6.3051	6.31823	6.41179		0.0493735	94	0.259998	0.258965		-0.456392	-0.36887	-0.986132	-2.55538	-5.39396	-2.57424	-1.48795	0.940675		-1.77512	2.01666
0.0497003	sphingomyelin (d18:0/18:0, d19:0/17:0)*	6.61819	6.44345	6.4782	6.61995	6.56218	6.68696	6.46133	6.3566	6.46349	6.2963	6.55868	6.48297	6.41242	6.57571	6.43487	6.38491		0.0497003	95	0.258965	0.258965		-2.33748	-2.28371	1.24244	-2.06912	-2.2822	-1.66379	-0.409652	0.445301		-1.00296	1.4342
0.0510637	pyridoxamine phosphate	6.289	6.31826	6.3568	6.16689	6.42692	6.24962	6.26389	6.35461	6.43462	6.3498	6.35107	6.37336	6.46406	6.29557	6.37092	6.32102		0.0510637	96	0.263297	0.263297		2.31549	0.499267	-0.0902497	3.34816	0.577804	0.73518	1.70883	-0.528734		0.892893	1.28846
0.0523278	1-stearoyl-2-docosahexaenoyl-GPI (18:0/22:6)*	6.34685	6.48266	6.13875	6.40521	6.57978	6.6538	6.10274	6.18391	6.30402	6.52121	5.92615	6.17998	6.50137	6.54188	6.00012	6.24018		0.0523278	97	0.267034	0.26367		-0.674838	0.59471	-3.46323	-3.51634	-1.19168	-1.68205	-1.68169	0.910024		-1.43289	1.74383
0.0531227	isovalerylcarnitine (C5)	6.76778	7.25009	6.54703	6.43716	6.57479	6.64987	6.89182	6.31196	6.5058	6.67789	6.18104	6.34585	6.43965	5.95008	5.25111	6.45999		0.0531227	98	0.268324	0.26367		-3.87097	-7.89222	-5.59014	-1.41858	-2.05552	-10.5234	-23.8067	2.34533		-6.99161	8.56931
0.053605	phenylalanine	8.58704	8.54246	8.51397	8.61804	8.61325	8.50894	8.53071	8.39175	8.47978	8.45643	8.46964	8.52166	8.43299	8.50263	8.48877	8.4629		0.053605	99	0.268025	0.26367		-1.24909	-1.00711	-0.52058	-1.11834	-2.09281	-0.0741338	-0.491671	0.84794		-0.636672	0.916933
0.0536111	adenosine 3',5'-cyclic monophosphate (cAMP)	6.07755	6.01509	6.03986	5.95977	6.0429	5.79773	5.85992	5.97726	6.03335	5.81883	5.9807	5.87292	5.84978	5.80474	5.94415	5.75351		0.0536111	100	0.265375	0.26367		-0.727185	-3.26281	-0.979361	-1.4573	-3.19587	0.120858	1.43731	-3.74337		-1.58294	1.93631
0.0537993	1-palmitoyl-2-oleoyl-GPG (16:0/18:1)	7.27924	7.21738	7.2855	7.29901	7.29579	7.12908	7.17606	7.30098	7.30066	7.26779	7.31928	7.37901	7.33319	7.15816	7.35651	7.26939		0.0537993	101	0.26367	0.26367		0.294179	0.698383	0.463688	1.09594	0.512624	0.408005	2.51464	-0.432627		0.751522	0.902789
0.0587277	succinate	7.56607	7.71051	7.45237	7.42261	7.75013	7.37303	7.38072	7.49904	7.69915	7.82189	7.77886	7.56503	7.61548	7.51501	7.67787	7.46083		0.0587277	102	0.285002	0.28295		1.75899	1.44459	4.38108	1.91879	-1.73738	1.92568	4.02604	-0.509612		1.6356	2.21478
0.0588765	1-linoleoyl-2-docosahexaenoyl-GPC (18:2/22:6)*	6.49651	6.29305	6.40802	6.27929	6.45369	6.48868	6.32033	6.13882	6.65311	6.422	6.4376	6.2468	6.45592	6.47687	6.38044	6.26696		0.0588765	103	0.28295	0.28295		2.41059	2.04913	0.461593	-0.517463	0.0345539	-0.182025	0.95101	2.08739		0.697742	1.04625
0.0600578	N6,N6,N6-trimethyllysine	7.55922	7.36761	7.40214	7.50676	7.71111	7.32158	7.32008	7.14798	7.59854	7.21827	7.36148	7.34699	7.18077	7.31535	7.25914	6.912		0.0600578	104	0.285852	0.285852		0.520106	-2.02694	-0.549247	-2.12836	-6.87766	-0.0849954	-0.832573	-3.30142		-2.25731	2.31566
0.0628301	1-stearoyl-2-docosahexaenoyl-GPC (18:0/22:6)	6.85247	6.79471	6.7629	6.79137	6.80064	6.96467	6.78003	6.57168	6.70652	6.72225	6.72191	6.70698	6.88919	6.7522	6.66184	6.57756		0.0628301	105	0.296199	0.294296		-2.1299	-1.06645	-0.606071	-1.24259	1.30216	-3.05068	-1.74309	0.0893835		-0.902477	1.37817
0.0630209	1-stearoyl-2-meadoyl-GPE (18:0/20:3n9)*	5.63395	5.67344	5.95639	5.57253	4.99069	5.66914	5.80289	5.83638	5.88262	5.78701	5.96249	5.96999	5.83776	5.69427	5.98473	5.81446		0.0630209	106	0.294296	0.294296		4.41374	2.00185	0.102411	7.13239	16.9729	0.443277	3.13358	-0.375473		4.20156	6.18538
0.0656866	lysine	8.89658	8.73167	8.75321	8.84492	9.04725	8.70467	8.70918	8.58468	8.83271	8.68581	8.66554	8.67568	8.57282	8.71319	8.70292	8.47069		0.0656866	107	0.303877	0.299641		-0.717872	-0.52518	-1.00162	-1.91343	-5.24389	0.0979015	-0.0719356	-1.32786		-1.42657	1.82441
0.0661952	1-(1-enyl-palmitoyl)-2-docosahexaenoyl-GPE (P-16:0/22:6)*	7.10065	7.07346	6.73769	7.04173	7.06616	7.18131	6.82672	6.77745	6.94569	6.92748	6.7679	6.7836	6.87857	7.04392	6.65321	6.94973		0.0661952	108	0.303395	0.299641		-2.18241	-2.06373	0.448329	-3.66571	-2.65478	-1.91324	-2.54167	2.54199		-1.40697	2.1475
0.0662672	hexadecasphingosine (d16:1)*	5.74792	5.71026	5.55036	5.66725	5.92008	5.62209	5.76743	5.81072	5.71709	5.74502	5.90561	5.92004	5.93841	5.81864	5.69731	5.975		0.0662672	109	0.300938	0.299641		-0.536264	0.608729	6.40041	4.46052	0.309658	3.49598	-1.21595	2.82722		2.41237	2.65471
0.0665869	asparagine	8.25283	8.21213	8.2214	8.35349	8.45298	8.08071	8.17793	8.22454	8.14685	8.04074	8.16985	8.29072	8.2698	8.16554	8.20954	8.10957		0.0665869	110	0.299641	0.299641		-1.28419	-2.08705	-0.626925	-0.751482	-2.16707	1.04978	0.386602	-1.39782		-0.799136	1.20725
0.0683788	X-12798	7.23602	7.35563	7.46189	6.98455	7.65508	7.18316	7.36639	7.34871	7.25405	7.32406	7.53523	7.06811	7.66116	7.29118	7.43873	7.33258		0.0683788	111	0.304932	0.304489		0.249046	-0.429222	0.982834	1.19628	0.0794243	1.50382	0.982096	-0.219454		0.585112	0.759963
0.0693353	1-palmitoyl-2-arachidonoyl-GPC (16:0/20:4n6)	8.52238	8.59553	8.73293	8.77152	8.55381	8.72881	8.68604	8.46709	8.45398	8.57779	8.60163	8.63606	8.59612	8.61142	8.6516	8.49939		0.0693353	112	0.306437	0.304489		-0.802581	-0.206456	-1.50353	-1.54429	0.494587	-1.34491	-0.396544	0.381418		-0.588533	0.877459
0.0701021	N-acetylalanine	6.22425	6.23457	6.2391	6.23346	6.40688	6.24201	6.18947	6.14961	6.24933	6.21951	6.35317	6.20687	6.43977	6.30735	6.34263	6.17308		0.0701021	113	0.307085	0.304489		0.40286	-0.241476	1.82828	-0.426537	0.513292	1.04678	2.47441	0.381504		0.796607	1.06209
0.0702727	2,4-dihydroxybutyrate	5.74261	5.78653	5.7394	5.72663	5.63669	5.63333	5.50146	5.37723	5.4903	5.53867	5.65812	5.44501	5.20462	5.4978	5.80459	4.50569		0.0702727	114	0.305132	0.304489		-4.39375	-4.2835	-1.41614	-4.91776	-7.66533	-2.40595	5.51007	-16.2079		-4.48379	6.60064
0.07074	X-25950	6.38159	6.48367	6.48805	6.23107	6.46343	6.21985	6.43458	6.34499	6.48118	6.49402	6.56647	6.37517	6.48405	6.44756	6.43366	6.30062		0.07074	115	0.304489	0.304489		1.56063	0.159601	1.20879	2.31252	0.319025	3.66095	-0.0143599	-0.699245		0.99247	1.52386
0.071538	isobutyrylcarnitine (C4)	7.04501	7.51462	6.92535	6.83879	6.76037	6.8098	6.88109	6.74538	6.97167	7.1025	6.72587	6.72229	6.74157	6.64748	6.89926	6.80825		0.071538	116	0.30527	0.30527		-1.04098	-5.48424	-2.88046	-1.70349	-0.27818	-2.38365	0.26397	0.932016		-1.64772	2.19729
0.0731657	1-palmitoleoyl-2-linolenoyl-GPC (16:1/18:3)*	6.30099	5.99499	6.15454	6.12825	6.37753	6.06386	6.08085	6.0529	6.39439	6.21066	6.22531	6.18511	6.39689	5.97759	6.15301	6.1077		0.0731657	117	0.309547	0.306179		1.48231	3.59761	1.14983	0.927801	0.303613	-1.42259	1.18661	0.905401		0.949753	1.48072
0.0733889	N6-carboxymethyllysine	6.86217	6.71089	6.90763	6.76736	7.00079	6.83757	6.73406	6.68426	6.82409	6.63051	6.87451	6.78071	6.80679	6.84127	6.74799	6.54634		0.0733889	118	0.30786	0.306179		-0.554926	-1.19771	-0.47934	0.1973	-2.77112	0.054142	0.206859	-2.06335		-0.864746	1.1868
0.0736648	sphingomyelin (d18:1/14:0, d16:1/16:0)*	6.88911	6.83891	6.96886	7.10295	7.06054	6.98486	7.02922	6.95957	6.91425	6.96323	7.19088	6.98723	7.1396	7.03835	7.1038	7.06638		0.0736648	119	0.306421	0.306179		0.365011	1.81792	3.18595	-1.62915	1.11977	0.765814	1.06096	1.53472		1.12228	1.44994
0.0745003	2-dihomo-linolenoyl-GPC (20:3n3 or 6)*	6.09401	5.96453	5.84001	6.03876	5.91781	5.97002	6.10648	5.92473	5.90808	5.95854	6.02192	5.84337	5.8009	5.81528	5.93173	5.82259		0.0745003	120	0.307314	0.306179		-3.05109	-0.10036	3.11482	-3.23561	-1.9755	-2.592	-2.8617	-1.72396		-1.33919	2.21397
0.0749986	tiglylcarnitine (C5:1-DC)	7.2646	6.88141	6.80988	6.88367	6.80518	6.99483	7.0057	6.76154	6.98361	6.89166	6.81509	6.69186	6.84861	6.67122	6.79678	6.80095		0.0749986	121	0.306813	0.306179		-3.86793	0.14885	0.076433	-2.78644	0.638146	-4.62643	-2.98214	0.582841		-1.27839	2.13683
0.0758848	2-oleoyl-GPC (18:1)*	6.05833	5.99668	6.0638	6.23591	6.24554	6.15951	6.04427	6.0366	6.21819	6.12974	6.24995	6.20124	6.26055	6.23524	6.14561	5.95758		0.0758848	122	0.307893	0.306179		2.6386	2.21891	3.06977	-0.555957	0.240267	1.22961	1.67664	-1.30903		0.938603	1.55904
0.076081	creatinine	9.1973	9.15236	9.15033	9.24216	9.2205	9.19649	9.28975	9.13377	9.17268	9.09641	9.18935	9.23856	9.18782	9.19136	9.19416	9.04837		0.076081	123	0.306179	0.306179		-0.26772	-0.611361	0.426487	-0.0389411	-0.354482	-0.0556952	-1.02905	-0.935057		-0.371157	0.525182
0.0768325	1-myristoyl-2-palmitoyl-GPC (14:0/16:0)	7.04933	6.99151	6.98335	7.27726	7.19683	7.18644	7.09084	7.04482	7.16149	7.11549	7.20567	7.23864	7.18794	7.1346	7.22592	7.11572		0.0768325	124	0.30671	0.30671		1.59117	1.77332	3.18357	-0.530708	-0.123471	-0.721497	1.90499	1.00636		0.92751	1.45586
0.080437	X-11795	6.4243	6.04598	6.41515	6.56972	6.41649	6.26323	6.21258	6.10707	6.09629	6.11336	6.45704	6.33984	6.08003	6.10691	6.29359	5.9784		0.080437	125	0.318531	0.31244		-5.1058	1.11453	0.653016	-3.49908	-5.24366	-2.4957	1.30392	-2.10698		-1.46771	2.53959
0.0810501	succinylcarnitine (C4-DC)	7.06501	7.21459	7.08093	6.951	7.18226	6.93799	7.16854	6.86941	7.03475	7.029	7.08704	6.9411	6.85429	6.93175	7.15869	6.74659		0.0810501	126	0.318411	0.31244		-0.428237	-2.57237	0.086274	-0.142497	-4.56646	-0.0898676	-0.137378	-1.78787		-1.31574	1.76081
0.0811077	1-(1-enyl-palmitoyl)-GPE (P-16:0)*	6.51013	6.38758	6.45922	6.48195	6.55578	6.49117	6.37397	6.42539	6.45512	6.43658	6.52725	6.54249	6.52492	6.53498	6.47731	6.49731		0.0811077	127	0.316128	0.31244		-0.84496	0.767051	1.05311	0.934102	-0.470775	0.67487	1.62123	1.11933		0.814132	0.644032
0.0817409	guanidinoacetate	6.2917	6.3542	6.44743	6.47191	6.36179	6.29242	6.32614	6.43574	6.41377	6.16162	6.43092	6.19709	6.20358	6.1681	6.38829	6.15694		0.0817409	128	0.316107	0.31244		1.94014	-3.03063	-0.25604	-4.24632	-2.48689	-1.97579	0.9824	-4.33197		-2.19218	1.97743
0.082656	1-oleoyl-GPC (18:1)	6.2904	6.24674	6.45369	6.51085	6.46289	6.53193	6.33971	6.31617	6.39945	6.37106	6.68362	6.4253	6.58015	6.58351	6.419	6.26705		0.082656	129	0.317168	0.31244		1.7335	1.99021	3.56277	-1.31396	1.81436	0.789736	1.25066	-0.777639		1.04516	1.67425
0.0830412	coenzyme A	5.93049	5.9754	6.14481	5.96776	6.18368	5.90131	5.93348	6.06007	6.28139	6.12514	6.08557	6.14339	6.16722	6.0275	6.18038	5.97036		0.0830412	130	0.316195	0.31244		5.91684	2.50604	-0.964098	2.94305	-0.266055	2.1383	4.16105	-1.48038		1.29113	2.17375
0.0835164	theobromine	6.24106	5.75769	6.53675	5.03024	6.17962	5.89214	5.96656	5.81588	6.18919	5.7367	6.78704	5.72921	6.28746	5.97169	6.05713	6.8122		0.0835164	131	0.315577	0.31244		-0.830997	-0.364504	3.82883	13.8953	1.74512	1.35019	1.51788	17.1312		5.58628	6.95312
0.0837432	creatine phosphate	8.43751	8.48661	8.46168	8.56395	8.52577	8.45576	8.57624	8.47222	8.43482	8.36973	8.41375	8.58037	8.49257	8.49681	8.47558	8.29768		0.0837432	132	0.314037	0.31244		-0.031834	-1.37718	-0.56653	0.191687	-0.389513	0.485492	-1.17373	-2.06013		-0.698559	0.898856
0.0839484	2-arachidonoyl-GPC (20:4)*	5.70418	5.75696	5.70111	5.65605	5.75651	5.84357	5.99491	5.57663	5.27419	5.78378	5.30725	5.73366	5.25211	5.8975	5.18647	5.63177		0.0839484	133	0.31244	0.31244		-7.53802	0.465975	-6.90854	1.37216	-8.76232	0.922929	-13.4855	0.988697		-3.62952	6.02884
0.0857697	1-(1-enyl-palmitoyl)-2-oleoyl-GPE (P-16:0/18:1)*	7.15264	7.29374	7.23793	7.35212	7.25946	7.51749	7.16673	7.22215	7.09288	7.0289	7.21248	7.14102	7.1943	7.31288	7.26523	7.24113		0.0857697	134	0.316836	0.316836		-0.835509	-3.63099	-0.351675	-2.87127	-0.897546	-2.72171	1.37442	0.262914		-1.26226	1.85158
0.0871873	palmitoyl dihydrosphingomyelin (d18:0/16:0)*	7.07909	6.82681	7.08308	7.14596	7.0429	7.16081	7.05714	6.90186	7.11274	6.92599	7.27277	7.0552	7.08336	7.20095	7.16473	6.93493		0.0871873	135	0.319687	0.319687		0.475358	1.45286	2.67809	-1.27007	0.57448	0.560593	1.52457	0.479132		0.857093	1.22147
0.0884708	X-26107	6.83595	6.39544	6.80442	6.69063	6.58069	6.91503	7.01769	6.85388	7.15769	6.91305	6.84432	6.83462	6.71719	6.86823	7.25686	6.69549		0.0884708	136	0.322008	0.322008		4.70662	8.09352	0.586413	2.15211	2.07427	-0.67683	3.40804	-2.31094		1.9038	3.3373
0.0924587	linoleoyl-linoleoyl-glycerol (18:2/18:2) [2]*	5.88142	5.34085	5.34032	5.34664	5.32334	5.42499	4.60477	5.30371	5.77901	5.68026	5.35723	5.54062	5.43419	5.48344	5.73156	5.66932		0.0924587	137	0.334066	0.334066		-1.7413	6.35485	0.316723	3.62817	2.08232	1.07746	24.47	6.89342		6.40328	8.35098
0.0951457	N-formylkynurenine	6.25375	6.3325	5.74782	5.67739	5.93843	5.99937	5.69586	5.68026	6.17743	6.29876	5.81847	5.9826	6.11843	6.26666	5.88271	5.61107		0.0951457	138	0.341283	0.339065		-1.22042	-0.532776	1.22918	5.37578	3.0311	4.4552	3.28049	-1.21818		2.23154	2.48721
0.0952123	glutamate, gamma-methyl ester	8.19557	7.92282	7.99719	8.05854	8.08619	7.98278	7.98091	8.03591	8.18258	8.01643	8.372	8.27654	8.07998	8.18821	8.1455	7.89131		0.0952123	139	0.339065	0.339065		-0.158561	1.18145	4.6868	2.70523	-0.0767111	2.57341	2.06226	-1.7994		1.61901	2.09964
0.0970709	choline	8.48076	8.31413	8.59829	8.57412	8.43129	8.47738	8.5254	8.51371	8.62025	8.5206	8.50987	8.55743	8.43488	8.50488	8.69671	8.62979		0.0970709	140	0.343215	0.340143		1.64478	2.48348	-1.02829	-0.194644	0.0426032	0.324428	2.00938	1.36353		0.714357	1.27114
0.0973239	CoA-glutathione*	6.36083	6.38121	6.44117	6.23208	6.47522	6.27963	6.31929	6.3786	6.52718	6.36212	6.55515	6.46819	6.51513	6.40307	6.36352	6.26676		0.0973239	141	0.341669	0.340143		2.61526	-0.299175	1.76965	3.78865	0.616303	1.96569	0.699952	-1.75339		0.969668	1.77019
0.0975764	2R,3R-dihydroxybutyrate	6.04597	5.88189	6.04942	6.13998	5.95162	5.88423	5.8317	5.78861	6.06815	5.79155	5.91369	6.05592	5.73508	5.66764	5.91913	5.81123		0.0975764	142	0.340143	0.340143		0.366955	-1.53585	-2.24362	-1.36904	-3.63839	-3.68084	1.49917	0.390785		-1.51111	1.93517
0.0986407	trans-urocanate	6.1548	5.66397	5.73678	6.23412	5.85227	6.43254	5.68147	5.89511	5.90345	5.53815	5.61789	5.64486	5.70392	5.76667	5.78295	6.08209		0.0986407	143	0.341449	0.341449		-4.08374	-2.22141	-2.07254	-9.45217	-2.53507	-10.3515	1.78616	3.17175		-3.0964	5.13632
0.100908	3-hydroxypalmitoylcarnitine	7.07097	6.44937	6.755	6.46962	6.5205	6.84998	6.99054	6.88537	7.26604	7.03264	6.75948	6.89222	6.69992	6.80219	7.36656	6.63692		0.100908	144	0.346872	0.346872		2.75872	9.04385	0.0663509	6.53223	2.75152	-0.697768	5.37901	-3.60835		2.78098	4.47848
0.102807	1-stearoyl-2-dihomo-linolenoyl-GPI (18:0/20:3n3 or 6)*	7.54699	7.31972	7.52847	7.48642	7.55832	7.3673	7.55167	7.55283	7.40142	7.36186	7.50099	7.43706	7.55406	7.39426	7.43195	7.47345		0.102807	145	0.350962	0.350406		-1.9289	0.575692	-0.364922	-0.65934	-0.0564014	0.365982	-1.58537	-1.05094		-0.396472	0.769631
0.103352	sphingomyelin (d17:1/16:0, d18:1/15:0, d16:1/17:0)*	6.55194	6.55124	6.59884	6.78372	6.70244	6.69125	6.74582	6.61053	6.62262	6.67013	6.90071	6.62197	6.78418	6.77773	6.81503	6.70603		0.103352	146	0.350406	0.350406		1.07878	1.81469	4.57469	-2.38443	1.21956	1.2923	1.02589	1.4448		1.28393	2.02749
0.104846	erythronate*	6.96735	7.26198	7.00839	7.34836	7.03807	6.97122	6.66187	7.00754	6.89346	6.97119	7.09787	7.02859	6.85608	6.91331	6.78814	6.86584		0.104846	147	0.353051	0.353051		-1.06059	-4.00436	1.27674	-4.35164	-2.58582	-0.830644	1.89543	-2.02211		-1.51749	2.4338
0.106123	pelargonate (9:0)	6.32561	6.36189	6.36511	6.76997	6.3453	6.52473	6.37657	6.41425	6.2896	6.27316	6.22786	6.243	6.291	6.2366	6.51009	6.37103		0.106123	148	0.354939	0.354939		-0.569257	-1.3947	-2.15619	-7.78389	-0.855861	-4.41594	2.09379	-0.673874		-2.16952	3.14395
0.10749	linolenoylcarnitine (C18:3)*	7.80103	7.16182	7.27286	7.29704	7.24373	7.34172	7.35976	7.35337	7.65243	7.69219	7.32427	7.44014	7.3907	7.39827	8.07999	7.36269		0.10749	149	0.357098	0.3555		-1.90489	7.40559	0.706944	1.96099	2.029	0.770174	9.78594	0.126826		3.25507	3.77515
0.107727	1-stearoyl-2-docosapentaenoyl-GPC (18:0/22:5n6)*	6.00569	6.03143	6.22896	5.90811	6.06896	6.1726	6.32678	6.04668	6.09217	5.99573	6.05537	5.89206	6.11453	5.97816	6.13173	5.95776		0.107727	150	0.3555	0.3555		1.43987	-0.591966	-2.78686	-0.271796	0.750837	-3.15008	-3.08299	-1.47054		-1.51477	1.5429
0.111324	carnosine	9.98956	9.98207	10.0101	10.0335	9.98055	10.0568	10.0585	10.0229	9.9468	9.96041	9.96856	9.97128	10.0003	10.0236	10.0718	10.0334		0.111324	151	0.364937	0.363221		-0.428077	-0.216959	-0.414513	-0.620519	0.197845	-0.330244	0.132455	0.105119		-0.163831	0.314338
0.111535	S-allylcysteine	5.9362	6.31166	6.10768	6.25554	6.19883	6.09292	6.16577	5.63149	5.52107	6.32323	5.47004	6.02316	4.6226	6.27501	6.2515	5.32155		0.111535	152	0.363221	0.363221		-6.99313	0.183216	-10.44	-3.71466	-25.4279	2.98853	1.39052	-5.5038		-5.78916	9.79763
0.112335	behenoyl dihydrosphingomyelin (d18:0/22:0)*	5.65449	5.04935	5.71505	5.695	5.75572	5.95589	5.84279	5.49893	5.77491	4.35046	5.65253	4.35046	5.5143	5.68032	5.75584	5.57725		0.112335	153	0.363438	0.363438		2.12953	-13.8411	-1.0939	-23.6091	-4.19435	-4.62682	-1.48809	1.42435		-6.77557	8.86985
0.113483	1-stearoyl-2-docosahexaenoyl-GPS (18:0/22:6)*	7.65885	7.59266	7.44958	7.63628	7.59555	7.7279	7.43028	7.32457	7.53638	7.50163	7.50366	7.48432	7.50928	7.70136	7.2367	7.4251		0.113483	154	0.364767	0.364767		-1.59903	-1.19888	0.725934	-1.98999	-1.1357	-0.343483	-2.60527	1.37242		-0.739282	1.42463
0.114293	sphingomyelin (d18:1/20:0, d16:1/22:0)*	7.08061	6.94011	7.01683	7.29291	7.1936	7.30142	7.05368	6.98475	7.01111	6.91001	7.09001	6.98275	7.08364	7.24006	6.93173	7.02007		0.114293	155	0.365	0.365		-0.98147	-0.433711	1.04286	-4.25294	-1.52859	-0.84033	-1.72879	0.505644		-1.03369	1.74024
0.115973	N-carboxymethylalanine	6.78656	6.79901	6.3854	6.40905	6.13118	6.30471	6.14631	6.24372	6.64171	6.70824	6.61545	6.05992	5.87882	6.34104	6.05298	5.95092		0.115973	156	0.367991	0.366128		-2.13441	-1.33509	3.60288	-5.44741	-4.11598	0.576204	-1.51844	-4.68942		-1.84675	3.21801
0.116125	malate	8.15445	8.04513	7.95962	7.96866	8.16853	8.01618	7.95707	7.96251	8.08612	8.27375	8.20575	8.08541	8.04338	8.01367	8.2689	8.05158		0.116125	157	0.366128	0.366128		-0.837984	2.84174	3.09221	1.46506	-1.53203	-0.0311869	3.91892	1.11855		1.55332	1.90836
0.119235	taurocyamine	6.69768	6.68775	6.54811	6.59881	6.4448	6.3006	6.68625	6.65051	6.6482	6.54786	6.59063	6.58267	6.22994	6.35603	6.64843	6.55384		0.119235	158	0.373551	0.371876		-0.738674	-2.09174	0.649317	-0.244544	-3.33382	0.879837	-0.565623	-1.45365		-0.880031	1.51421
0.119451	1-(1-enyl-stearoyl)-2-linoleoyl-GPC (P-18:0/18:2)*	7.94914	8.0124	8.21472	8.01644	8.09587	8.06146	8.10637	8.15307	7.90676	8.02412	8.03666	7.99545	8.12712	8.08547	8.0295	8.02698		0.119451	159	0.371876	0.371876		-0.533215	0.146273	-2.16762	-0.261862	0.385999	0.2978	-0.948315	-1.5465		-0.584889	0.993522
0.120567	X-25853	6.57812	6.60018	6.5414	6.43745	6.73779	6.43092	6.5606	6.41213	6.57668	6.47429	6.53385	6.44393	6.57869	6.45201	6.57585	6.28279		0.120567	160	0.373003	0.373003		-0.0219212	-1.9074	-0.115388	0.100692	-2.36135	0.328009	0.232525	-2.01712		-0.820005	1.20839
0.121889	1-arachidonoyl-GPC (20:4n6)*	5.7154	5.87401	5.7636	5.78453	5.86801	5.99353	6.10382	5.68225	5.45495	5.92885	5.44188	5.91398	5.38149	6.07304	5.20574	5.63934		0.121889	161	0.374753	0.374753		-4.55711	0.93369	-5.58191	2.23774	-8.29104	1.32658	-14.7134	-0.755124		-3.54907	6.27723
0.12861	N6-methyllysine	7.37126	7.10486	8.2277	7.50726	7.43242	7.36731	7.14119	7.17132	7.38154	7.0659	8.20103	7.35564	7.11993	7.34122	7.22999	7.02378		0.12861	162	0.392974	0.392974		0.139447	-0.548287	-0.324185	-2.01966	-4.20441	-0.354064	1.24353	-2.05738		-1.18064	1.74685
0.1317	behenoylcarnitine (C22)*	5.90311	4.7375	6.4255	5.43646	4.7375	5.91385	6.29826	5.97661	5.98724	5.94473	6.12705	6.10787	5.89293	6.04805	6.76962	5.53107		0.1317	163	0.399949	0.397107		1.42513	25.4824	-4.64478	12.3501	24.3888	2.26923	7.48396	-7.45479		8.55357	13.0566
0.132123	fumarate	7.44094	7.38534	7.26921	7.24782	7.46494	7.2989	7.15473	7.20769	7.3942	7.55352	7.51332	7.32033	7.31702	7.33071	7.55936	7.30905		0.132123	164	0.398784	0.397107		-0.628106	2.27715	3.35818	1.00052	-1.98152	0.435737	5.65536	1.40615		1.73594	2.39604
0.132369	1-palmitoyl-2-palmitoleoyl-GPC (16:0/16:1)*	7.69385	7.64409	7.7901	7.95682	7.92093	7.8248	7.77656	7.71211	7.78268	7.80373	7.90643	7.86284	7.92937	7.83522	7.86151	7.72247		0.132369	165	0.397107	0.397107		1.15456	2.08842	1.49333	-1.18121	0.106553	0.133077	1.09246	0.134295		0.552419	1.08714
0.133307	glycerol	5.05366	6.21985	5.75263	5.99893	5.82094	6.04929	6.14454	5.05366	6.02088	5.84375	6.15941	5.99783	6.11261	5.98156	6.29828	6.40964		0.133307	166	0.397512	0.397512		19.1388	-6.04674	7.07116	-0.0182033	5.01077	-1.1196	2.50201	26.8314		4.89012	10.5808
0.136373	tyrosine	7.87784	7.98884	7.98494	7.89837	8.02039	7.74083	7.92702	7.78646	7.8969	7.86513	7.83877	7.97731	7.93335	7.71908	7.85659	7.77726		0.136373	167	0.40422	0.40422		0.241932	-1.54858	-1.83057	0.999422	-1.08523	-0.280978	-0.88848	-0.118102		-0.678932	0.96448
0.142363	cytidine-5'-diphosphoethanolamine	6.16872	6.16091	6.04802	6.10798	6.1605	5.99782	5.99594	5.92649	6.0892	6.03424	6.04176	6.11168	6.08083	6.04336	6.03503	5.8048		0.142363	168	0.419463	0.419463		-1.28899	-2.05595	-0.103521	0.0605929	-1.29325	0.759242	0.651841	-2.05334		-0.576341	1.21149
0.143597	N-acetylglucosaminylasparagine	6.16429	6.12021	5.99394	6.05023	6.12654	6.06219	6.04422	5.96585	6.10856	5.99705	6.0679	5.95168	6.05573	6.04849	6.08489	5.89489		0.143597	169	0.420594	0.420594		-0.903965	-2.01237	1.234	-1.6289	-1.15581	-0.226024	0.672775	-1.18939		-0.615101	1.21322
0.145681	1-stearoyl-2-arachidonoyl-GPC (18:0/20:4)	8.05393	8.03453	8.0407	8.12372	8.00183	8.19248	8.12548	7.83953	7.96304	8.06117	8.03342	7.98766	8.00624	8.11204	8.0648	7.88652		0.145681	170	0.424188	0.424188		-1.12848	0.331631	-0.0906264	-1.67476	0.0551749	-0.981937	-0.746823	0.599437		-0.358272	0.807137
0.147769	cytidine triphosphate	6.56288	6.61089	6.54612	6.64283	6.60629	6.56884	6.57673	6.59853	6.58222	6.6112	6.48096	6.59819	6.56962	6.53005	6.62249	6.52744		0.147769	171	0.427752	0.427752		0.294611	0.00474974	-0.995398	-0.671988	-0.555122	-0.590637	0.695802	-1.07733		-0.455703	0.617865
0.150547	1-(1-enyl-palmitoyl)-2-oleoyl-GPC (P-16:0/18:1)*	7.75249	7.70495	7.87347	7.90558	7.90665	7.90536	7.83532	7.87617	7.76353	7.75347	7.76418	7.88	7.83264	7.91832	7.8131	7.76345		0.150547	172	0.433259	0.433259		0.142445	0.629699	-1.38799	-0.323455	-0.936136	0.163927	-0.283549	-1.43124		-0.509821	0.778922
0.156051	anserine	8.07618	8.19186	8.11218	8.13428	8.13283	8.25978	8.16304	8.1132	7.99314	8.11288	8.02498	7.9851	8.18881	8.21094	8.17226	8.16534		0.156051	173	0.446504	0.446504		-1.02814	-0.964128	-1.07494	-1.83397	0.688309	-0.591299	0.112924	0.642619		-0.431497	0.948179
0.160425	X-24519	5.72169	6.23139	5.98368	6.11728	6.36902	6.12671	6.20286	5.71157	5.79073	6.24501	6.04717	6.34377	6.30014	6.16797	6.18368	5.7685		0.160425	174	0.456382	0.456382		1.20651	0.218699	1.06105	3.70255	-1.08136	0.67351	-0.30918	0.996783		0.751722	1.5077
0.161747	3-hydroxyoleoylcarnitine	7.26893	6.54148	6.98802	6.69973	6.73391	7.03485	7.17017	6.96412	7.49581	7.06461	6.8647	7.0341	6.94887	7.05789	7.42386	6.67109		0.161747	175	0.457512	0.456867		3.12123	7.9971	-1.76469	4.99081	3.19222	0.327527	3.53813	-4.20764		2.01049	4.16736
0.163099	glutamate	9.54883	9.48952	9.40661	9.46641	9.58023	9.4442	9.46345	9.48384	9.56201	9.42556	9.67639	9.58026	9.54717	9.59692	9.61182	9.42086		0.163099	176	0.458715	0.456867		0.138027	-0.674049	2.868	1.20262	-0.345138	1.61701	1.56782	-0.664056		0.796031	1.37376
0.163364	eicosenoylcarnitine (C20:1)*	6.96783	5.99704	6.74628	6.3758	6.50578	6.81628	6.78652	6.50259	6.7336	6.86497	6.80446	6.5514	6.68351	6.80628	7.34106	6.47297		0.163364	177	0.456867	0.456867		-3.36168	14.4727	0.862401	2.75411	2.73185	-0.146605	8.17118	-0.45548		4.05574	5.433
0.166571	theophylline	5.62889	4.38409	5.59435	4.38409	5.59395	5.45575	5.08299	5.08336	5.73572	5.47146	5.8426	5.3308	5.79734	5.5105	4.38409	5.57209		0.166571	178	0.463216	0.461439		1.89785	24.8027	4.43746	21.5942	3.63585	1.00358	-13.7498	9.61433		7.33405	13.0408
0.167285	1-margaroyl-2-arachidonoyl-GPC (17:0/20:4)*	6.53934	6.62203	6.66695	6.69922	6.57592	6.79379	6.73294	6.51452	6.51969	6.65681	6.63664	6.66698	6.60773	6.66872	6.69715	6.47483		0.167285	179	0.462604	0.461439		-0.30055	0.525323	-0.454645	-0.48128	0.483613	-1.84086	-0.531492	-0.609224		-0.415509	0.79394
0.168706	sphingomyelin (d18:2/23:0, d18:1/23:1, d17:1/24:1)*	6.80854	6.84147	6.78387	7.0555	6.97007	7.07586	6.94514	6.86979	6.66818	6.90695	6.78474	6.83994	6.92459	6.97324	6.80005	6.97214		0.168706	180	0.463941	0.461439		-2.06157	0.957104	0.0127656	-3.05526	-0.652561	-1.4503	-2.0891	1.48989		-0.683923	1.63757
0.168728	1-methyl-5-imidazoleacetate	6.32855	6.05457	6.23311	6.1694	5.04284	6.09054	6.03452	6.17111	6.44613	5.91678	6.07452	5.93475	5.04284	6.09551	6.09387	5.74181		0.168728	181	0.461439	0.461439		1.85779	-2.27585	-2.54428	-3.8034	0	0.0814706	0.983524	-6.95656		-2.07359	2.7504
0.172603	guanosine 5'-diphosphate (GDP)	6.63766	6.47851	6.42372	6.51589	6.43864	6.43142	6.49022	6.45822	6.52839	6.45819	6.41789	6.43141	6.51406	6.29053	6.50714	6.42266		0.172603	182	0.469442	0.4688		-1.64611	-0.31356	-0.0907263	-1.29642	1.17124	-2.19065	0.260607	-0.550709		-0.430031	1.0828
0.17378	linoleoylcarnitine (C18:2)*	8.79244	8.22001	8.47391	8.34825	8.3306	8.4261	8.39822	8.42448	8.58935	8.71259	8.47688	8.38312	8.434	8.51418	9.03378	8.45241		0.17378	183	0.470061	0.4688		-2.30987	5.99249	0.0350133	0.417717	1.2412	1.04538	7.56781	0.331462		2.37587	3.07103
0.174261	glycosyl-N-stearoyl-sphingosine (d18:1/18:0)	5.9144	5.71134	5.72804	6.14144	5.73359	5.94172	5.90801	5.83752	5.82196	5.69575	5.61246	6.0241	5.78491	5.7322	5.76676	5.984		0.174261	184	0.4688	0.4688		-1.563	-0.272966	-2.01784	-1.91063	0.895023	-3.52625	-2.3909	2.50929		-0.959183	2.10574
0.177156	1-oleoylglycerol (18:1)	6.51028	6.08429	6.43309	6.19128	6.46897	6.34519	6.62406	6.38328	6.42956	6.61441	6.40489	6.54477	6.31652	6.66469	6.51077	6.66124		0.177156	185	0.474011	0.474011		-1.23987	8.7129	-0.438343	5.70935	-2.3566	5.03538	-1.71035	4.35448		2.75811	4.24752
0.184865	N,N,N-trimethyl-5-aminovalerate	8.963	8.86348	8.92935	8.54579	9.10494	8.83213	9.09523	8.91289	8.94078	8.8119	8.94872	8.49133	9.10245	8.88288	9.06003	8.81185		0.184865	186	0.491979	0.491197		-0.247875	-0.581939	0.216992	-0.637308	-0.0274027	0.574584	-0.386972	-1.13358		-0.282233	0.577346
0.185563	guanosine 5'-triphosphate	6.49768	6.38342	6.39143	6.46122	6.39068	6.21014	6.45326	6.43779	6.49248	6.47938	6.44202	6.43128	6.43031	6.4342	6.41103	6.45935		0.185563	187	0.491197	0.491197		-0.0799516	1.50336	0.791529	-0.463457	0.620122	3.6079	-0.654398	0.334882		0.819992	1.43391
0.191093	sphingomyelin (d18:1/24:1, d18:2/24:0)*	7.7779	7.77525	7.76011	7.93571	7.8926	7.97151	7.73204	7.71601	7.7184	7.76059	7.81252	7.74774	7.81672	7.92308	7.68703	7.77534		0.191093	188	0.503145	0.503145		-0.765014	-0.188611	0.675416	-2.36868	-0.96147	-0.607564	-0.58211	0.768856		-0.46631	1.06488
0.193195	arginine	8.92874	8.83221	8.96397	8.92488	9.20921	8.69842	8.72285	8.77808	9.1372	8.70064	8.81458	8.71076	8.69284	8.7502	8.72749	8.65568		0.193195	189	0.505988	0.505988		2.33474	-1.48962	-1.66658	-2.39911	-5.60715	0.595258	0.0531821	-1.39438		-1.7012	2.00977
0.199914	X-23739	6.56315	6.48394	6.58297	6.45437	6.89063	6.45402	6.27902	6.30707	6.50333	6.32258	6.59422	6.48647	6.57268	6.51518	6.33467	6.14326		0.199914	190	0.520828	0.518213		-0.911529	-2.48863	0.17088	0.497415	-4.61421	0.94772	0.886125	-2.59724		-1.02828	2.19045
0.200749	N-acetyl-isoputreanine	6.78025	7.02914	6.94993	6.94104	6.92502	7.31199	6.74016	6.69669	6.6811	6.93387	7.03948	6.81929	6.91759	7.20956	6.73788	6.72801		0.200749	191	0.520265	0.518213		-1.46236	-1.35532	1.28849	-1.75407	-0.107249	-1.40085	-0.0338271	0.467619		-0.413601	1.12325
0.201004	adenosine 3',5'-diphosphate	7.92269	7.78439	7.8943	8.02572	7.94503	7.89524	8.12286	7.81875	7.92293	7.83306	7.83267	7.89842	7.91005	7.89437	7.97007	7.85497		0.201004	192	0.518213	0.518213		0.00300403	0.625303	-0.780677	-1.5861	-0.440225	-0.0109433	-1.88102	0.463181		-0.515784	0.966148
0.203089	2-aminoadipate	5.92224	5.98886	6.24256	6.01704	6.35053	5.5902	5.08655	6.15477	6.14529	6.04558	6.41308	6.39295	5.94007	5.72903	5.71645	6.16203		0.203089	193	0.520876	0.520641		3.76626	0.947192	2.73164	6.24746	-6.46341	2.48342	12.3837	0.11799		2.63543	5.77472
0.205415	alanyllysine	7.38619	7.08667	6.95906	7.4667	7.25566	7.20437	7.35383	7.31702	7.32015	7.07704	7.03577	7.19969	7.26419	7.08494	7.39736	7.21679		0.205415	194	0.524127	0.520641		-0.893993	-0.135988	1.10227	-3.57601	0.117632	-1.65776	0.59195	-1.36985		-0.703964	1.60941
0.20554	phosphoenolpyruvate (PEP)	6.60858	6.74864	6.50867	6.95909	6.5713	6.81039	6.57199	6.4646	6.52746	6.68079	6.59194	6.30714	6.38793	6.42917	6.62258	6.63058		0.20554	195	0.521756	0.520641		-1.22742	-1.00536	1.27934	-9.36837	-2.79048	-5.59765	0.769843	2.56757		-2.02073	4.24531
0.206153	saccharopine	7.14224	7.43419	7.52914	7.03652	7.48554	6.90362	6.72279	7.42024	7.37305	7.29429	7.63908	7.60489	7.24555	7.27807	7.17035	7.26898		0.206153	196	0.520641	0.520641		3.23162	-1.88182	1.46013	8.0774	-3.20598	5.42406	6.65735	-2.03852		2.07037	4.63837
0.208266	1-(1-enyl-palmitoyl)-2-linoleoyl-GPE (P-16:0/18:2)*	7.80337	7.78603	8.06069	7.79018	8.04595	7.68459	7.81721	7.99246	7.91894	7.8266	7.93768	8.08537	8.09387	7.867	7.91163	7.8856		0.208266	197	0.523307	0.523307		1.48101	0.521126	-1.52601	3.78928	0.595629	2.37366	1.20785	-1.33702		0.803501	1.90067
0.211134	propionylcarnitine (C3)	8.2105	8.29227	8.02608	8.04287	8.19652	8.34137	8.26625	8.06721	8.06459	8.30497	8.11238	8.02417	8.11291	8.05576	8.30168	8.01008		0.211134	198	0.527835	0.527835		-1.77714	0.153239	1.07526	-0.232529	-1.02016	-3.42398	0.428537	-0.708225		-0.532552	1.45477
0.214643	lyxonate	6.6369	6.73156	6.41105	6.61317	6.36129	6.63844	6.52348	6.5002	6.54967	6.48195	6.47547	6.5345	6.3908	6.46906	6.6457	6.38877		0.214643	199	0.533912	0.533719		-1.31423	-3.70811	1.00478	-1.18961	0.463931	-2.55155	1.8736	-1.71426		-0.831602	2.02108
0.217196	gamma-glutamylhistidine	5.83736	6.01731	6.22975	5.97913	6.11827	5.94471	6.19683	6.07504	6.00066	5.95222	5.97868	6.01579	6.05559	5.89349	6.12876	5.88795		0.217196	200	0.537559	0.533719		2.79757	-1.08176	-4.03013	0.613199	-1.02434	-0.861623	-1.09845	-3.0796		-1.50896	1.54552
0.217294	1-stearoyl-2-docosapentaenoyl-GPI (18:0/22:5n3)*	6.48647	6.57435	6.35226	6.50521	6.61012	6.66322	6.56221	6.4808	6.31608	6.5378	6.35968	6.53974	6.56271	6.56435	6.53713	6.53644		0.217294	201	0.535127	0.533719		-2.62676	-0.55604	0.116824	0.530851	-0.717219	-1.4837	-0.382203	0.858443		-0.233292	0.798167
0.218492	palmitoyl sphingomyelin (d18:1/16:0)	7.78689	7.75262	7.79046	7.94252	7.86663	7.93094	7.81213	7.70911	7.81119	7.81122	8.06649	7.76983	7.86806	8.02454	7.89508	7.82478		0.218492	202	0.535414	0.533719		0.31214	0.755822	3.5432	-2.17425	0.0182162	1.18023	1.06173	1.50041		0.840766	1.71641
0.218879	X-26108	6.70136	6.15873	6.31607	6.15261	6.22806	6.55061	6.63269	6.51487	6.85839	6.55434	6.49031	6.57984	6.36863	6.45772	6.52779	6.30612		0.218879	203	0.533719	0.533719		2.34327	6.42348	2.75866	6.9439	2.25711	-1.41801	-1.58152	-3.20424		1.73991	3.99524
0.22206	ascorbate (vitamin C)	6.26845	5.9115	5.42248	6.57113	4.93266	5.39588	4.23383	4.23383	6.27825	5.09189	6.249	6.34262	5.68833	6.10972	6.37387	4.23383		0.22206	204	0.538822	0.538822		0.156339	-13.8646	15.2424	-3.47746	15.3198	13.2294	50.5463	0		10.9994	20.6333
0.227589	oleoylcarnitine (C18:1)	8.95978	8.36665	8.74481	8.63125	8.5842	8.69436	8.70654	8.63178	8.77175	8.86532	8.80208	8.58639	8.67537	8.76706	9.24738	8.58186		0.227589	205	0.549545	0.549545		-2.09862	5.96031	0.654869	-0.519762	1.06206	0.836185	6.21192	-0.578293		1.94675	2.89956
0.229129	glycerophosphoglycerol	6.11386	6.01245	5.94046	6.06039	6.16357	5.81285	5.87906	5.85639	6.00291	5.88842	5.9073	6.03785	5.97234	5.90088	5.98573	5.75397		0.229129	206	0.550576	0.550576		-1.81479	-2.06275	-0.558222	-0.371874	-3.10259	1.51437	1.81453	-1.74881		-0.64505	1.82859
0.238932	taurine	9.27535	9.26907	9.21827	9.22184	9.15395	9.24884	9.20678	9.12969	9.23606	9.21996	9.27699	9.15747	9.1257	9.21033	9.23568	9.10972		0.238932	207	0.57136	0.570084		-0.423585	-0.529923	0.637039	-0.698071	-0.308544	-0.416344	0.313899	-0.218671		-0.174374	0.478886
0.240666	1-stearoyl-GPC (18:0)	6.91079	6.86741	6.92456	6.93509	6.9376	7.00812	6.80387	6.76675	6.95728	6.85607	7.17539	6.84951	6.97904	7.02487	6.92131	6.75744		0.240666	208	0.572739	0.570084		0.672672	-0.165186	3.6224	-1.23391	0.597296	0.238994	1.72612	-0.137673		0.664005	1.58101
0.240702	ophthalmate	6.79471	6.85075	6.86166	7.2879	7.19037	7.0792	6.93481	7.02664	6.69156	7.07795	6.88722	7.03932	7.18954	6.87012	6.86941	6.83816		0.240702	209	0.570084	0.570084		-1.51802	3.31635	0.372621	-3.41085	-0.0115849	-2.95343	-0.942997	-2.68246		-0.901764	2.37649
0.245779	N1-methyl-2-pyridone-5-carboxamide	6.61542	6.47827	6.56988	6.64069	6.44495	6.60683	6.50948	6.60488	6.8585	6.58294	6.58176	6.45502	6.56173	6.6737	6.52004	6.67281		0.245779	210	0.579335	0.578359		3.67438	1.61573	0.18084	-2.79593	1.81198	1.01216	0.162363	1.0285		0.430806	1.55741
0.246533	2S,3R-dihydroxybutyrate	6.39529	6.16996	6.48315	6.79802	6.36431	6.41639	6.39842	6.27597	6.25821	6.33274	6.50941	6.34847	6.44895	6.20396	6.26541	6.24552		0.246533	211	0.578359	0.578359		-2.14344	2.63828	0.405096	-6.6129	1.32987	-3.31076	-2.0787	-0.485216		-1.15919	3.12877
0.248538	margaroylcarnitine (C17)*	7.11498	6.59766	6.93354	6.83171	6.72486	7.00709	7.10844	6.99464	6.91205	7.31142	7.00378	6.87507	6.9397	6.89947	7.79476	6.85438		0.248538	212	0.580312	0.580312		-2.85212	10.8184	1.01299	0.634658	3.1948	-1.53586	9.65509	-2.00531		3.11068	5.17269
0.254589	sphingomyelin (d18:2/24:1, d18:1/24:2)*	7.36902	7.36989	7.40278	7.54527	7.42558	7.54035	7.35069	7.36737	7.28125	7.36955	7.39877	7.38822	7.50299	7.50537	7.31276	7.36872		0.254589	213	0.591651	0.591651		-1.19107	-0.00461337	-0.0541418	-2.08148	1.0424	-0.463931	-0.51606	0.0184191		-0.294201	0.939689
0.258386	butyrylcarnitine (C4)	7.69093	7.59566	7.69183	7.70012	7.91179	8.15962	8.49149	7.83141	7.5991	7.8262	7.53714	7.7378	7.59264	7.727	8.62238	7.65343		0.258386	214	0.597668	0.597565		-1.19408	3.0351	-2.01107	0.489343	-4.03382	-5.3019	1.54143	-2.27268		-1.22194	3.02673
0.259779	nonanoylcarnitine (C9)	6.60665	6.62092	6.40977	6.39084	6.06752	6.69881	6.2495	6.33116	5.97378	6.70228	5.29255	6.15753	5.70988	5.98741	7.03697	6.46141		0.259779	215	0.598096	0.597565		-9.57934	1.22886	-17.4299	-3.65063	-5.89435	-10.6197	12.6005	2.05727		-3.10114	9.67682
0.262879	isoleucine	8.8356	8.76192	8.74432	8.92255	8.83054	8.71787	8.83855	8.65189	8.73593	8.80138	8.7492	8.79657	8.80641	8.74277	8.80649	8.66076		0.262879	216	0.602432	0.597565		-1.12806	0.450312	0.0557505	-1.41187	-0.273268	0.285563	-0.362661	0.102521		-0.164808	0.620134
0.2632	citrulline	8.43789	8.22979	8.25972	8.37482	8.50912	8.22926	7.81776	7.85399	8.79405	8.14417	7.85679	8.03872	8.18292	8.09681	7.85788	7.8763		0.2632	217	0.600388	0.597565		4.22095	-1.04034	-4.8783	-4.01328	-3.83356	-1.60959	0.513165	0.284047		-2.08255	2.17019
0.263415	S-methylcysteine	6.142	6.95784	6.31936	6.96791	6.53591	6.42007	6.41831	6.33419	6.35297	6.30663	6.38134	6.70467	6.22127	6.42287	6.3808	6.37719		0.263415	218	0.598122	0.597565		3.43487	-9.35943	0.98078	-3.77779	-4.81401	0.0436444	-0.584298	0.678792		-2.40462	3.79333
0.264377	maltitol/lactitol/cellobiotol/palatinol	6.13582	6.38311	5.80517	6.0953	6.18415	6.00313	6.12556	6.23291	6.1609	6.28372	5.85521	6.10998	6.0688	5.90852	6.13471	6.22046		0.264377	219	0.597565	0.597565		0.408878	-1.55706	0.862008	0.24089	-1.86522	-1.57603	0.14939	-0.199682		-0.563672	1.08217
0.268842	fructose 6-phosphate	7.01968	6.71225	6.64867	6.72028	6.25838	6.23259	6.32654	6.46531	6.99669	6.69346	6.77132	6.48067	6.18634	6.3989	6.87123	6.85704		0.268842	220	0.604894	0.604894		-0.327622	-0.279906	1.84467	-3.56549	-1.151	2.66846	8.6096	6.05902		2.02648	4.21762
0.270624	1-(1-enyl-palmitoyl)-2-linoleoyl-GPC (P-16:0/18:2)*	8.96118	8.94921	9.01984	8.95486	8.98721	8.92104	8.9634	9.00885	8.93426	8.93748	8.91516	9.00805	8.98246	8.93256	8.95772	8.92678		0.270624	221	0.60615	0.606119		-0.300451	-0.131118	-1.16056	0.594035	-0.052864	0.129054	-0.0633131	-0.91096		-0.227961	0.606427
0.272741	1-palmitoyl-2-linoleoyl-GPC (16:0/18:2)	9.25325	9.26042	9.30979	9.25278	9.283	9.23274	9.26178	9.304	9.25516	9.27421	9.28269	9.33357	9.32873	9.26642	9.2904	9.26074		0.272741	222	0.608138	0.606119		0.0207062	0.148935	-0.291027	0.873241	0.492653	0.364865	0.309033	-0.464961		0.204677	0.45893
0.27306	adenosine	6.33707	6.12638	6.14381	6.19803	6.36503	6.90541	5.42469	6.28833	6.18441	6.21126	6.41014	6.18175	6.38345	6.78159	6.12365	6.43007		0.27306	223	0.606119	0.606119		-2.409	1.38557	4.33501	-0.26268	0.289362	-1.79303	12.885	2.25403		2.72761	4.88372
0.277753	cholesterol	7.4122	7.33742	7.37343	7.41505	7.46716	7.4315	7.38049	7.35555	7.34491	7.35824	7.4501	7.33956	7.37665	7.42389	7.34929	7.34528		0.277753	224	0.613785	0.613785		-0.907841	0.283765	1.03984	-1.018	-1.21209	-0.102388	-0.422655	-0.139623		-0.22445	0.766296
0.280793	N-acetylarginine	6.13529	5.81092	5.82448	6.23521	6.01008	5.9382	5.94943	5.99507	6.07522	5.84477	5.81291	6.04253	5.89259	5.85293	6.02934	6.04235		0.280793	225	0.617744	0.617744		-0.979042	0.582507	-0.198559	-3.09007	-1.95501	-1.43586	1.34322	0.788548		-0.56646	1.63253
0.283753	sphingomyelin (d18:1/17:0, d17:1/18:0, d19:1/16:0)	6.80993	6.85051	6.91403	7.07282	6.9784	6.98652	7.03566	6.88512	6.73834	6.8617	6.93508	6.92924	7.00037	6.99828	6.99831	6.88033		0.283753	226	0.621494	0.620352		-1.05124	0.163419	0.304439	-2.03008	0.314829	0.168295	-0.530824	-0.0696139		-0.239934	0.841794
0.284484	phosphoethanolamine	7.03323	7.01792	6.88402	7.00006	6.93813	6.9177	6.9152	6.7993	6.87214	6.88969	6.9624	6.86183	6.96502	7.00739	6.89693	6.72452		0.284484	227	0.620352	0.620352		-2.29047	-1.82719	1.13868	-1.9746	0.387438	1.2965	-0.264215	-1.09976		-0.334736	1.34538
0.290486	3-indoxyl sulfate	5.66764	5.1874	5.60423	5.67098	5.32087	5.54714	5.52621	5.08724	5.64154	4.97275	5.88006	5.55835	5.18551	5.50594	5.31653	5.04794		0.290486	228	0.63066	0.625861		-0.460597	-4.13785	4.92184	-1.98608	-2.54407	-0.742653	-3.79432	-0.772541		-1.29367	3.04394
0.290846	glucose 6-phosphate	7.36254	7.13884	6.87873	7.05799	6.48486	6.36802	6.54251	6.85392	7.35877	7.04317	7.10547	6.76474	6.36686	6.60405	7.18488	7.25675		0.290846	229	0.628684	0.625861		-0.0512052	-1.34019	3.29622	-4.1548	-1.81952	3.70643	9.81839	5.87725		2.19768	4.90078
0.290861	lignoceroylcarnitine (C24)*	5.96353	5.8582	6.21247	6.04248	5.89033	6.08469	6.19739	6.01741	6.04353	6.0431	6.18077	6.09974	5.90091	6.19344	6.37449	5.82639		0.290861	230	0.625984	0.625861		1.34155	3.15633	-0.510345	0.947624	0.179701	1.78734	2.85774	-3.17454		0.749121	2.1857
0.292068	1-stearoyl-2-linoleoyl-GPC (18:0/18:2)*	9.06504	8.97705	8.9719	8.88006	9.01919	8.98507	9.02701	8.95992	9.05869	9.02203	8.97737	8.9525	9.04923	9.00759	9.00521	8.9264		0.292068	231	0.625861	0.625861		-0.0701265	0.5011	0.0610573	0.815806	0.333123	0.250627	-0.24142	-0.374055		0.19232	0.415019
0.293906	2-arachidonoylglycerol (20:4)	5.92308	5.75962	5.7924	5.74214	5.78424	5.89504	5.94218	5.65333	5.75127	5.92808	5.38023	5.90022	5.50391	5.90888	5.50993	5.79213		0.293906	232	0.627083	0.627083		-2.90075	2.9249	-7.11572	2.75294	-4.84648	0.234876	-7.27428	2.45514		-1.55266	4.69713
0.299226	myristoylcarnitine (C14)	8.00335	7.47431	7.94744	7.75986	7.58299	8.08367	8.2306	8.04492	7.91651	8.33282	7.82253	7.88032	7.90661	7.89137	8.93989	7.78321		0.299226	233	0.635696	0.635696		-1.08502	11.4861	-1.5717	1.5523	4.26771	-2.37897	8.61767	-3.25304		2.6743	5.70769
0.302568	1-palmitoyl-2-docosahexaenoyl-GPE (16:0/22:6)*	6.69847	6.60481	6.46585	6.62691	6.59444	6.75047	6.46298	6.53078	6.60566	6.58299	6.50083	6.58882	6.55886	6.63126	6.38589	6.64477		0.302568	234	0.640048	0.63654		-1.38556	-0.33035	0.540965	-0.574718	-0.53953	-1.76594	-1.19281	1.74537		-0.30243	1.15257
0.30354	1-oleoyl-2-docosahexaenoyl-GPC (18:1/22:6)*	6.3487	6.13502	6.32476	6.43923	6.50151	6.61391	6.46817	5.94768	6.49426	6.24429	6.49076	6.24724	6.66048	6.44059	6.48998	6.25871		0.30354	235	0.639371	0.63654		2.29269	1.78099	2.62462	-2.98158	2.4452	-2.62048	0.337205	5.22944		0.973627	2.96146
0.307244	cytidine diphosphate	6.39056	6.3384	6.21523	6.44908	6.30383	6.22839	6.32311	6.28809	6.33999	6.35325	6.16763	6.3385	6.26708	6.27034	6.38345	6.24012		0.307244	236	0.644431	0.63654		-0.791417	0.234176	-0.765989	-1.7146	-0.582995	0.673658	0.954294	-0.762807		-0.280609	0.941319
0.307647	sphingomyelin (d18:1/21:0, d17:1/22:0, d16:1/23:0)*	6.7176	6.72235	6.36267	6.98006	6.92533	6.95615	6.62699	6.5225	6.56957	6.71095	6.60818	6.38271	6.45235	6.83448	6.4273	6.84412		0.307647	237	0.642555	0.63654		-2.20361	-0.169598	3.85863	-8.55796	-6.82975	-1.74906	-3.01318	4.93091		-1.64714	5.03757
0.307757	quinate	5.88265	4.99521	4.52952	5.05537	6.56336	5.46008	6.45813	5.0762	5.5378	4.79771	4.75622	4.99103	6.29664	5.39324	5.20867	5.49418		0.307757	238	0.640083	0.63654		-5.86222	-3.9539	5.00501	-1.27276	-4.06377	-1.22401	-19.3472	8.23411		-2.37465	8.78406
0.308257	1-stearoyl-2-docosahexaenoyl-GPE (18:0/22:6)*	7.59023	7.55722	7.64069	7.43384	7.74605	7.67506	7.5172	7.51477	7.60042	7.5236	7.56259	7.58916	7.80542	7.66123	7.55309	7.61197		0.308257	239	0.63844	0.63654		0.134159	-0.444846	-1.02213	2.0894	0.766417	-0.180142	0.477411	1.29345		0.425652	1.06933
0.308625	thioproline	6.40341	6.30268	6.45092	6.62248	6.2081	6.48798	6.46134	6.11711	6.63011	6.32311	6.76079	6.38609	6.2651	6.59375	6.39828	6.21961		0.308625	240	0.63654	0.63654		3.54025	0.324148	4.80342	-3.56955	0.918253	1.63026	-0.976051	1.67564		0.686589	2.57815
0.313396	dihomo-linoleoylcarnitine (C20:2)*	7.0187	6.28463	6.44322	6.41796	6.35936	6.60206	6.47485	6.49506	6.6378	6.69115	6.6715	6.39208	6.44863	6.55156	7.16007	6.5301		0.313396	241	0.643698	0.643698		-5.42696	6.46833	3.54292	-0.403212	1.40381	-0.764883	10.5829	0.539441		3.05275	4.16659
0.319703	phosphatidylcholine (18:0/20:2, 20:0/18:2)*	6.63882	6.54542	6.63018	6.56538	6.65812	6.70684	6.66877	6.35649	6.64847	6.56356	6.67344	6.54694	6.69875	6.62648	6.69488	6.59165		0.319703	242	0.653937	0.651934		0.145357	0.27714	0.652516	-0.280958	0.610248	-1.19821	0.391481	3.69946		0.593097	1.51474
0.321036	cis-3,4-methyleneheptanoylcarnitine	7.39282	7.31132	7.30016	7.34341	7.34304	6.91772	7.17538	6.87329	7.84313	6.87168	6.96484	7.47943	6.78395	6.95802	7.06843	6.69139		0.321036	243	0.653961	0.651934		6.09126	-6.01321	-4.59335	1.85223	-7.6139	0.582591	-1.49061	-2.64646		-2.8461	3.4526
0.321727	1-linoleoyl-GPG (18:2)*	5.84021	5.73242	5.91245	5.77907	6.23404	5.78003	5.84046	5.69478	5.65892	5.94046	5.15109	5.93709	5.53986	6.16608	5.15322	5.84572		0.321727	244	0.652684	0.651934		-3.10418	3.62924	-12.8773	2.73428	-11.1353	6.67896	-11.767	2.65043		-2.86953	8.59189
0.322674	pentadecanoylcarnitine (C15)*	7.02469	6.43682	6.80491	6.69871	6.55078	6.84908	7.00692	6.91333	6.72427	7.21192	6.76732	6.81409	6.76324	6.71847	7.71926	6.76821		0.322674	245	0.651934	0.651934		-4.27663	12.0418	-0.552336	1.72254	3.24328	-1.90701	10.1662	-2.09913		3.23076	5.73186
0.32693	tryptophan	7.87955	7.80492	7.8083	7.90111	7.8834	7.76598	7.75845	7.63225	7.8034	7.70845	7.98496	7.77538	7.75246	7.67882	7.7382	7.6792		0.32693	246	0.657847	0.65585		-0.966476	-1.23612	2.26246	-1.59125	-1.6609	-1.12229	-0.261057	0.615087		-0.427722	1.43543
0.327263	X-26106	6.81535	6.31844	6.76716	6.41293	6.51555	6.88686	7.06848	6.79108	7.19283	6.90837	6.61265	6.72949	6.65224	6.68612	7.24792	6.48243		0.327263	247	0.65585	0.65585		5.5386	9.33663	-2.28322	4.93631	2.09801	-2.91475	2.53861	-4.54495		1.30952	4.91168
0.32896	3-formylindole	6.27694	6.13809	6.10468	6.10131	6.27701	6.24085	6.21272	6.1124	6.25506	6.17283	6.22031	6.11919	6.21482	6.18648	6.25036	6.28911		0.32896	248	0.656594	0.656594		-0.348562	0.565843	1.89425	0.293101	-0.990758	-0.8711	0.605854	2.89112		0.626902	1.39698
0.332827	cysteine	6.37928	6.07609	6.26515	6.34713	6.04252	6.31005	6.18176	5.97559	6.45662	6.09106	6.38886	6.17685	6.13319	6.27885	6.23105	6.11836		0.332827	249	0.661644	0.659568		1.21232	0.246408	1.97459	-2.68279	1.50053	-0.494354	0.797379	2.38934		0.533015	1.73249
0.334281	1-palmitoyl-GPC (16:0)	7.14847	7.21366	7.30935	7.34429	7.25448	7.28442	7.16522	7.17342	7.21881	7.20783	7.45196	7.25594	7.31803	7.31476	7.26274	7.1006		0.334281	250	0.661876	0.659568		0.984071	-0.0808466	1.95112	-1.20298	0.875997	0.416629	1.36101	-1.01522		0.329387	1.17792
0.334448	1-oleoyl-GPE (18:1)	5.93274	5.81809	6.09945	5.89059	6.20255	6.04354	6.01148	5.80009	6.08226	6.20027	6.00509	6.3562	5.9986	6.32396	5.64282	6.06503		0.334448	251	0.659568	0.659568		2.52023	6.56877	-1.54699	7.90432	-3.2882	4.64006	-6.13252	4.56779		1.81618	5.41211
0.339966	dimethylarginine (SDMA + ADMA)	7.35206	7.32617	7.45657	7.48048	7.60426	7.37899	7.21963	7.35057	7.41692	7.29635	7.41877	7.37598	7.32585	7.41338	7.29716	7.29277		0.339966	252	0.66779	0.66779		0.88227	-0.407075	-0.506909	-1.39709	-3.66113	0.466121	1.07384	-0.786388		-0.74552	1.52078
0.34487	3-hydroxyoctanoylcarnitine (1)	6.736	6.4195	6.62418	6.55764	6.53384	6.90297	6.89595	6.62373	6.84401	6.55416	6.58711	6.60842	6.41001	6.69524	6.70704	6.50758		0.34487	253	0.674745	0.674745		1.60341	2.09767	-0.559722	0.774257	-1.8951	-3.00934	-2.73948	-1.75357		-1.01218	1.88718
0.34906	2-stearoyl-GPE (18:0)*	6.08609	5.85832	6.06219	5.80163	6.14396	5.89008	6.14745	5.96128	6.03348	6.21753	5.83227	6.6614	6.07993	6.43625	5.75573	6.12379		0.34906	254	0.680255	0.67809		-0.864447	6.13166	-3.79277	14.8196	-1.04218	9.27264	-6.372	2.72616		3.10615	7.5185
0.349319	pipecolate	7.52827	8.27398	7.21846	8.28044	7.97284	7.6443	7.5231	7.57268	7.57487	7.67336	7.47732	8.02844	7.44356	7.73249	7.5826	7.61238		0.349319	255	0.67809	0.67809		0.61892	-7.25907	3.58614	-3.04331	-6.6386	1.15362	0.790898	0.524213		-1.55516	4.16711
0.354411	6-phosphogluconate	5.98572	5.6764	5.68464	5.98176	5.78242	5.89971	5.87487	5.69472	6.01173	5.4611	6.13439	5.86186	5.67901	6.06614	6.03517	5.95523		0.354411	256	0.685287	0.68449		0.434451	-3.79298	7.91172	-2.00453	-1.7883	2.82092	2.72869	4.57468		1.49289	4.18187
0.355382	glucose 1-phosphate	6.69203	6.3562	6.02888	6.49944	5.7383	5.88625	5.94645	6.11173	6.58522	6.37478	6.34234	6.0616	5.89686	5.82396	6.55945	6.55797		0.355382	257	0.68449	0.68449		-1.59618	0.292329	5.1992	-6.73657	2.7631	-1.05821	10.3087	7.30133		2.58141	5.68896
0.357602	urate	6.99308	6.83644	7.07772	7.11367	6.98027	7.14109	7.06448	6.85115	7.14547	6.88753	7.30019	6.91361	6.99469	7.07214	7.14935	6.96453		0.357602	258	0.686096	0.686096		2.17918	0.747318	3.14323	-2.81237	0.206582	-0.965553	1.20145	1.65492		0.453654	1.91766
0.362064	methylphosphate	7.37945	7.2961	7.21714	7.38697	7.27434	7.22072	7.10311	7.12599	7.26537	7.15644	7.28777	7.09878	7.12737	7.1487	7.30495	7.18622		0.362064	259	0.691976	0.691976		-1.54593	-1.91419	0.978643	-3.9013	-2.02042	-0.997449	2.8416	0.845343		-0.595396	2.28133
0.366367	docosapentaenoylcarnitine (C22:5n3)*	6.74471	5.99043	5.67615	6.11932	6.01411	6.09567	6.00937	6.01915	6.09742	6.25534	6.24514	6.01243	6.06471	6.14601	6.67194	6.30208		0.366367	260	0.697506	0.697506		-9.59698	4.42222	10.0243	-1.74676	0.841371	0.825815	11.0256	4.70036		4.29899	4.80924
0.372701	2-hydroxypalmitate	5.99804	6.07877	6.26651	6.15342	6.19906	6.00259	6.30373	5.94677	6.24262	6.05158	5.87088	6.02081	5.98024	6.32958	5.59889	5.95257		0.372701	261	0.706847	0.704244		4.07765	-0.447311	-6.31336	-2.15517	-3.52989	5.4475	-11.1814	0.0975488		-2.58315	5.24662
0.372751	adenosine 5'-monophosphate (AMP)	6.57127	6.5812	6.50453	6.56155	6.65317	6.62749	6.55297	6.53955	6.52954	6.51582	6.56284	6.53741	6.51631	6.55616	6.60998	6.576		0.372751	262	0.704244	0.704244		-0.635082	-0.993511	0.896576	-0.367886	-2.05711	-1.0762	0.869957	0.557378		-0.310114	1.13361
0.376723	stearoylcarnitine (C18)	8.43416	7.88681	8.11184	7.94744	7.99331	8.21143	8.12001	8.08465	8.10852	8.44703	8.20638	7.96425	7.99391	8.09625	8.71121	8.10801		0.376723	263	0.709041	0.709041		-3.86097	7.10324	1.16548	0.211502	0.00758134	-1.40269	7.28075	0.288967		2.09355	3.56462
0.379256	1-oleoyl-GPG (18:1)*	5.73304	5.8172	5.87894	5.82114	6.24767	5.87642	5.89594	5.67884	5.68521	5.99883	5.49181	5.97218	5.6121	6.13877	5.3175	5.77566		0.379256	264	0.711106	0.711106		-0.834183	3.12219	-6.5851	2.59461	-10.1729	4.46452	-9.81082	1.70491		-2.09751	6.47592
0.383558	docosahexaenoylcarnitine (C22:6)*	6.69585	6.15224	5.94383	6.08124	6.1178	6.45183	6.12511	6.19814	6.22494	6.4775	6.18428	6.15132	6.21799	6.30345	6.77706	6.29754		0.383558	265	0.716457	0.716457		-7.03283	5.28669	4.04523	1.15246	1.63761	-2.29986	10.6439	1.60369		3.15282	4.08034
0.398437	palmitoylcarnitine (C16)	8.71152	8.19144	8.62947	8.46377	8.28688	8.5585	8.5685	8.54781	8.54186	8.84367	8.51538	8.37283	8.44362	8.44425	9.16291	8.4826		0.398437	266	0.741453	0.741453		-1.9475	7.96231	-1.32202	-1.07446	1.89138	-1.33494	6.93715	-0.762874		1.75665	4.0572
0.402367	decanoylcarnitine (C10)	7.32119	6.92039	7.33234	7.06234	7.04998	7.81051	7.83102	7.58002	7.42981	8.03203	7.15696	7.38464	7.49238	7.39213	8.22974	7.10908		0.402367	267	0.745962	0.74542		1.48373	16.0632	-2.39183	4.56367	6.27512	-5.3566	5.09149	-6.2129		2.57602	7.86042
0.404767	palmitoleoylcarnitine (C16:1)*	8.20725	7.60327	8.13181	7.95377	7.75327	8.19028	8.29817	7.98329	8.10513	8.32654	7.92137	7.92791	7.9848	8.1005	8.95288	7.75363		0.404767	268	0.747611	0.74542		-1.24421	9.5127	-2.58781	-0.325129	2.98616	-1.0961	7.88982	-2.87671		1.92899	5.0314
0.408205	1,2-dipalmitoyl-GPC (16:0/16:0)	7.80952	7.74191	7.69356	7.88356	7.71242	7.89152	7.74898	7.76234	7.76675	7.76556	7.8525	7.80488	7.82032	7.81921	7.84816	7.78713		0.408205	269	0.751158	0.74542		-0.547677	0.30548	2.06592	-0.997963	1.39906	-0.916325	1.2799	0.319337		0.493629	1.16824
0.412094	homocarnosine	7.97206	7.63359	7.72921	8.15206	7.87449	7.85093	7.82053	8.12398	7.84436	7.79242	7.72996	7.97821	7.96785	7.92215	7.91505	8.33896		0.412094	270	0.755506	0.74542		-1.60184	2.08071	0.00974226	-2.13259	1.1856	0.907051	1.20869	2.64618		0.843626	1.55922
0.412972	arachidoylcarnitine (C20)*	6.38412	5.95417	6.69234	6.0378	6.21269	6.46295	6.51873	6.30825	6.34918	6.5191	6.43195	6.28707	6.22574	6.35477	7.12012	6.10516		0.412972	271	0.754322	0.74542		-0.547218	9.48799	-3.89082	4.12846	0.210086	-1.67383	9.2256	-3.2195		2.03828	5.64868
0.414479	benzoate	6.49733	7.09898	6.71786	6.45256	6.73628	6.88286	6.7053	6.77666	6.76412	6.69502	6.65423	6.58425	6.55723	6.59675	6.76538	6.70926		0.414479	272	0.754291	0.74542		4.10604	-5.69037	-0.947191	2.04093	-2.658	-4.15689	0.896023	-0.99462		-1.6443	2.72805
0.415346	1-stearoyl-2-oleoyl-GPS (18:0/18:1)	7.15236	7.09105	7.18674	7.32402	7.24325	7.51127	7.15809	7.10225	7.11193	7.09621	7.33149	7.10228	7.22697	7.36103	7.2321	7.01937		0.415346	273	0.7531	0.74542		-0.565379	0.0726831	2.0141	-3.02765	-0.224775	-2.00016	1.03391	-1.16693		-0.47126	1.73953
0.415642	1-stearoyl-2-dihomo-linolenoyl-GPE (18:0/20:3n3 or 6)*	6.84961	6.6862	6.8316	6.71238	6.88319	6.7466	6.77455	6.83192	6.6182	6.75223	6.92743	6.80787	6.87138	6.78306	6.88349	6.95774		0.415642	274	0.750886	0.74542		-3.37851	0.987586	1.40283	1.42267	-0.171577	0.54039	1.60815	1.84169		1.09025	0.700737
0.415985	undecenoylcarnitine (C11:1)	5.68635	5.84059	5.62347	6.05166	5.83728	6.01204	6.07483	5.90433	5.81919	6.15274	5.74159	5.98314	5.8725	5.77619	6.25003	5.85103		0.415985	275	0.748773	0.74542		2.336	5.34444	2.10057	-1.13219	0.603432	-3.9229	2.88401	-0.902744		0.710662	3.04433
0.41655	glutarylcarnitine (C5-DC)	6.75529	7.09528	7.2736	7.0863	7.1307	7.00586	6.83981	7.17474	6.92202	6.97852	6.99404	7.13916	6.98082	6.9615	6.94341	7.08507		0.41655	276	0.747073	0.74542		2.46815	-1.64549	-3.84353	0.745847	-2.10181	-0.633199	1.51463	-1.24976		-1.03047	1.79249
0.417134	docosapentaenoate (n6 DPA; 22:5n6)	5.76026	5.54232	5.76498	5.21525	5.84963	5.72584	5.97282	5.77609	5.48325	5.72037	5.12084	5.66954	5.2588	5.97829	5.23743	5.98674		0.417134	277	0.74542	0.74542		-4.80891	3.21266	-11.1734	8.71081	-10.1003	4.40894	-12.3122	3.64691		-1.9438	8.85948
0.419097	1-methylhistidine	6.90509	6.9767	7.17625	7.05069	7.13424	6.98398	7.01525	6.94665	7.03536	6.96046	6.97916	7.17893	7.06539	6.94285	7.0043	6.69022		0.419097	278	0.746234	0.746234		1.88659	-0.232775	-2.74649	1.81876	-0.965022	-0.588933	-0.15606	-3.69143		-0.937422	1.81122
0.421507	ornithine	7.96347	7.85147	8.15198	8.01998	8.28712	7.83509	7.88599	7.71484	8.21584	7.94703	8.00055	7.9218	7.83812	7.86496	7.89114	7.51953		0.421507	279	0.747835	0.747835		3.16921	1.2171	-1.85771	-1.22412	-5.41805	0.381336	0.0652676	-2.53159		-1.33825	2.22891
0.423625	glucose	6.84138	5.87471	5.68479	6.50331	5.44172	6.65526	6.54263	5.58297	6.68159	5.27141	6.28965	5.65206	5.4305	6.10051	6.10967	6.24706		0.423625	280	0.748909	0.748909		-2.33557	-10.2694	10.6399	-13.0894	-0.206185	-8.33547	-6.61753	11.895		-2.2833	10.069
0.426365	proline	9.34433	9.26241	9.31977	9.43268	9.45527	9.19703	9.20523	9.43677	9.25041	9.27888	9.38564	9.29677	9.34629	9.24927	9.26988	9.37576		0.426365	281	0.751069	0.751069		-1.00506	0.177848	0.706756	-1.44079	-1.15262	0.567977	0.702286	-0.646514		-0.155008	0.912973
0.433944	N-stearoyl-sphingosine (d18:1/18:0)*	7.66674	7.49889	7.71446	7.68383	7.5618	7.49662	7.59395	7.58651	7.56726	7.51488	7.55565	7.69263	7.57643	7.58068	7.52293	7.60652		0.433944	282	0.76171	0.76171		-1.29762	0.213192	-2.05858	0.114513	0.193512	1.12128	-0.935113	0.263797		-0.155342	1.03006
0.436918	cytidine	6.18798	5.96245	5.76528	6.09156	5.82536	6.23248	6.10347	5.91893	5.97813	5.85636	5.87879	6.01235	5.77188	6.00108	6.29506	5.94854		0.436918	283	0.764221	0.764221		-3.39135	-1.77939	1.96887	-1.30023	-0.918107	-3.71281	3.13912	0.50026		-0.300325	2.3393
0.442241	X-22767	7.62202	7.44474	7.53551	7.67922	7.56211	7.54186	7.3228	7.3243	7.53178	7.44927	7.49669	7.24306	7.46173	7.34685	7.5767	7.44976		0.442241	284	0.770807	0.76582		-1.1839	0.0608618	-0.515095	-5.6797	-1.32743	-2.58569	3.46724	1.71298		-0.695263	2.9594
0.442756	3-hydroxybutyrate (BHBA)	5.80924	5.63258	6.61878	6.46766	5.69307	6.74418	5.97978	5.83229	6.05348	6.29947	5.69036	5.71535	5.89573	6.60964	5.76626	5.53558		0.442756	285	0.768998	0.76582		4.20428	11.8399	-14.027	-11.6318	3.55976	-1.99495	-3.57065	-5.08728		-2.98743	8.80386
0.443588	laurylcarnitine (C12)	7.67245	7.27378	7.65763	7.50995	7.468	7.92008	8.06883	7.83627	7.65356	8.12228	7.43963	7.64427	7.79778	7.52215	8.6767	7.56544		0.443588	286	0.767748	0.76582		-0.24618	11.6652	-2.84687	1.78848	4.41599	-5.02433	7.53356	-3.45608		2.01085	6.22521
0.44523	2-oleoyl-GPG (18:1)*	5.67539	5.53859	5.77974	5.61608	6.01542	5.65846	5.70466	5.5195	5.37869	5.89176	5.16862	5.76988	5.43436	6.00713	5.10418	5.7468		0.44523	287	0.767906	0.76582		-5.22797	6.37655	-10.5734	2.73862	-9.65953	6.16198	-10.526	4.11811		-1.62338	8.1705
0.446014	N-acetylcarnosine	7.75713	7.64703	7.71898	8.0317	7.7209	7.84974	7.91825	7.85638	7.6473	7.66979	7.59977	7.76866	7.78381	7.7432	7.9686	8.0122		0.446014	288	0.766587	0.76582		-1.41578	0.297619	-1.54449	-3.27501	0.814711	-1.35727	0.635822	1.98342		-0.349314	1.78838
0.447596	adrenoylcarnitine (C22:4)*	6.73956	6.13476	5.97186	6.10892	6.00854	6.27343	6.20596	6.15495	6.2391	6.29265	6.35777	6.11434	6.01153	6.25582	6.65725	6.33909		0.447596	289	0.766644	0.76582		-7.42574	2.57368	6.46214	0.0887719	0.0496959	-0.280708	7.27198	2.9918		2.73677	3.10579
0.449781	pentadecanoate (15:0)	6.69883	6.57376	6.68183	6.64727	6.72551	6.60625	6.71782	6.55253	6.58737	6.73775	6.36868	6.72588	6.3898	6.77115	6.32486	6.73594		0.449781	290	0.76773	0.76582		-1.66395	2.4946	-4.68671	1.18253	-4.99168	2.49612	-5.84944	2.79904		-0.936506	4.01342
0.450715	dihomo-linolenoylcarnitine (C20:3n3 or 6)*	7.41209	6.75309	6.86167	6.76642	6.90191	6.84512	6.86842	6.92045	6.90988	6.99502	7.10137	6.81516	6.85665	6.83496	7.4122	7.08573		0.450715	291	0.766681	0.76582		-6.77558	3.58248	3.49335	0.720396	-0.655746	-0.148383	7.91715	2.38821		2.47106	2.934
0.451756	2-hydroxystearate	5.60171	5.70614	6.26012	5.86326	6.02159	5.63269	5.83069	5.81388	6.11217	5.78149	5.62772	5.58632	5.85341	6.01399	4.88735	5.77088		0.451756	292	0.76582	0.76582		9.11252	1.32051	-10.1021	-4.72343	-2.79303	6.76942	-16.1788	-0.739575		-3.77815	7.55108
0.454737	1-(1-enyl-palmitoyl)-2-palmitoleoyl-GPC (P-16:0/16:1)*	6.45315	6.42315	6.56728	6.65087	6.65859	6.62393	6.49007	6.47498	6.51821	6.46561	6.56638	6.62254	6.62117	6.54619	6.50178	6.37187		0.454737	293	0.768241	0.766301		1.00824	0.660906	-0.0136891	-0.425989	-0.561981	-1.17358	0.180352	-1.59236		-0.418049	0.780635
0.455312	cis-4-decenoylcarnitine (C10:1)	6.83757	6.67579	6.78722	6.58205	6.60616	7.47376	7.50913	7.23839	6.99163	7.6013	6.50447	7.09413	7.04101	7.01019	7.63303	6.90586		0.455312	294	0.766597	0.766301		2.25326	13.8637	-4.1659	7.78007	6.58235	-6.20257	1.65004	-4.5939		2.13054	7.57119
0.456684	betaine	9.14043	9.20581	9.26002	9.36417	9.27477	9.17212	9.21099	9.15163	9.36834	9.15886	9.14764	9.2024	9.15452	9.09939	9.21441	9.16324		0.456684	295	0.766301	0.766301		2.49348	-0.510047	-1.21364	-1.72755	-1.29652	-0.792946	0.0372164	0.126874		-0.768087	0.697017
0.460815	pantothenate	7.86702	7.54728	7.59981	7.69663	7.76486	7.8982	7.70466	7.57904	7.85033	7.53094	7.67048	7.67715	7.7037	7.98637	7.7227	7.62996		0.460815	296	0.770619	0.770619		-0.212063	-0.216475	0.929891	-0.253137	-0.787651	1.11634	0.234105	0.671866		0.242135	0.699769
0.472718	aconitate [cis or trans]	6.27257	6.53932	6.28228	6.30264	6.2914	6.25417	6.34455	6.44796	6.44729	6.31053	6.45603	6.48944	6.30526	6.3089	6.40015	6.33579		0.472718	297	0.787863	0.78118		2.78543	-3.49862	2.76583	2.9639	0.220269	0.875032	0.8762	-1.73967		0.351849	2.32439
0.473022	alpha-ketoglutarate	6.79077	6.28887	6.30192	6.44133	6.36412	6.22193	6.35114	6.10332	6.37426	6.06036	6.52796	6.49972	6.2516	6.71026	6.72786	6.38826		0.473022	298	0.785725	0.78118		-6.13346	-3.63364	3.58681	0.906536	-1.7681	7.84855	5.93154	4.66862		2.50576	4.17619
0.473043	N-acetyltaurine	6.20883	5.9541	5.91145	6.00148	5.84436	5.9268	5.76839	5.71002	6.03549	5.94488	6.02349	5.79081	5.79548	5.88973	5.79568	5.80314		0.473043	299	0.783131	0.78118		-2.79178	-0.154868	1.89527	-3.5103	-0.836276	-0.625463	0.473044	1.63092		-0.161096	1.81341
0.473443	glycerophosphoethanolamine	7.61867	7.3906	7.13191	7.40369	7.38772	7.34615	7.37897	7.36256	7.5735	7.35603	7.28633	7.51138	7.36226	7.40015	7.42283	7.28279		0.473443	300	0.78118	0.78118		-0.59286	-0.467743	2.16514	1.4545	-0.344558	0.735038	0.59446	-1.08339		0.436208	1.14574
0.487021	3-hydroxydecanoylcarnitine	7.08913	6.60062	7.03428	6.70715	6.78611	7.25653	7.32745	7.02816	7.386	7.17505	6.86444	7.00378	6.8897	6.95543	7.36302	6.81635		0.487021	301	0.800915	0.792689		4.18775	8.70271	-2.41452	4.42256	1.52654	-4.14941	0.485421	-3.01376		0.794222	4.57488
0.491413	X-25790	7.20349	7.40779	6.88973	7.63569	6.8709	7.35849	7.49904	7.42975	6.88583	7.36151	7.1617	7.57158	7.19407	7.41708	7.52628	7.59915		0.491413	302	0.805462	0.792689		-4.40978	-0.624788	3.94746	-0.839505	4.70352	0.796291	0.363273	2.28008		1.51805	2.18457
0.491416	N-methylproline	7.60058	6.30423	6.85854	6.43193	6.28482	6.46939	6.60997	6.46633	6.44571	6.18227	6.4011	6.70581	6.40957	6.47067	6.88884	6.53708		0.491416	303	0.802808	0.792689		-15.1945	-1.93451	-6.6697	4.2581	1.98491	0.0198782	4.21892	1.09415		0.424535	3.83044
0.493384	1-palmitoyl-2-alpha-linolenoyl-GPC (16:0/18:3n3)*	7.94002	7.90233	7.81857	7.82605	8.06397	7.75084	7.84762	7.91854	8.04614	7.99271	7.94972	8.03317	8.05535	7.78183	7.93492	7.5991		0.493384	304	0.803372	0.792689		1.33653	1.14375	1.67739	2.64653	-0.106994	0.399724	1.11245	-4.03399		0.405552	2.14695
0.493784	1-stearoyl-2-oleoyl-GPC (18:0/18:1)	8.01784	7.90075	8.04821	7.99693	8.09252	8.12399	8.14993	8.02016	8.02793	7.99686	8.04969	8.02524	8.16471	8.15758	8.07975	7.96499		0.493784	305	0.801388	0.792689		0.125869	1.2164	0.0183767	0.353973	0.892034	0.413467	-0.861136	-0.687866		0.192179	0.766826
0.494895	S-adenosylhomocysteine (SAH)	6.32309	6.2377	6.25211	6.34208	6.2932	6.29559	6.17472	6.11678	6.31466	6.14874	6.38336	6.21691	6.1911	6.26575	6.25691	6.07486		0.494895	306	0.800566	0.792689		-0.133384	-1.42618	2.09931	-1.97358	-1.6224	-0.47403	1.33119	-0.685345		-0.393007	1.54669
0.495026	1-eicosapentaenoyl-GPE (20:5)*	5.3552	5.2857	5.42382	5.21313	5.7363	5.37067	5.3249	5.20553	5.31816	5.61127	3.80196	5.70261	5.22054	5.6395	4.4999	5.60746		0.495026	307	0.798169	0.792689		-0.69172	6.15949	-29.9025	9.38927	-8.99123	5.00561	-15.4933	7.72121		-3.73021	14.8796
0.495478	beta-alanine	7.67101	7.69499	7.50528	7.58148	7.72252	7.6202	7.62062	7.69225	7.65312	7.51972	7.63962	7.65633	7.59444	7.66171	7.61053	7.54463		0.495478	308	0.796304	0.792689		-0.233099	-2.27774	1.78997	0.987247	-1.65849	0.544697	-0.132456	-1.91913		-0.380843	1.58636
0.495625	docosahexaenoate (DHA; 22:6n3)	6.0174	5.86192	5.86439	5.6785	6.1595	6.04675	6.05409	5.80509	5.86184	6.00988	5.35515	6.00851	5.64222	6.33387	5.40303	6.04553		0.495625	309	0.793962	0.792689		-2.58524	2.52397	-8.68355	5.81161	-8.39808	4.74823	-10.7541	4.14192		-1.51572	7.36374
0.496431	2-aminobutyrate	7.892	7.84588	7.83328	8.21736	7.91045	7.90517	7.98555	7.86309	7.77663	7.9583	7.88779	7.97453	7.97234	7.92101	7.94536	7.78273		0.496431	310	0.792689	0.792689		-1.46186	1.43275	0.696005	-2.95505	0.78251	0.200375	-0.503371	-1.02203		-0.195544	1.46925
0.501063	histidine	7.5674	7.45429	7.58799	7.59024	7.66553	7.44642	7.4116	7.43037	7.55087	7.44099	7.58479	7.56872	7.42101	7.44788	7.51296	7.43147		0.501063	311	0.797512	0.797512		-0.21845	-0.178367	-0.0420533	-0.283509	-3.1899	0.019553	1.36757	0.0147368		-0.327424	1.379
0.502744	pseudouridine	6.13534	6.09265	6.11809	6.19973	6.12725	6.18013	6.05831	6.04468	6.13982	6.00089	6.17762	6.16774	6.08273	6.16492	6.09649	6.03123		0.502744	312	0.797623	0.797623		0.072938	-1.50603	0.973081	-0.516007	-0.726558	-0.246079	0.630225	-0.222609		-0.230568	0.831096
0.506859	2-arachidonoyl-GPE (20:4)*	6.62495	6.6245	6.56432	6.52568	6.79453	6.64145	6.70469	6.36721	6.41409	6.81348	6.23515	6.73468	6.2253	6.87176	6.03324	6.73039		0.506859	313	0.801583	0.800707		-3.18283	2.85275	-5.01457	3.20278	-8.37773	3.46781	-10.0147	5.70393		-1.16853	6.44237
0.507923	acetylcarnitine (C2)	9.82218	9.64887	9.772	9.72999	9.76116	9.78181	9.82084	9.83834	9.87745	9.72039	9.71522	9.67297	9.78665	9.75369	9.76096	9.77766		0.507923	314	0.800707	0.800707		0.562624	0.741164	-0.580997	-0.585972	0.261168	-0.287452	-0.609724	-0.61671		-0.239789	0.537073
0.513893	3-methyl-2-oxovalerate	6.42319	6.058	6.07111	6.28696	6.14683	6.20458	6.11055	5.84566	6.15651	6.35781	6.2865	6.12893	6.0263	6.34017	6.23213	6.01345		0.513893	315	0.807546	0.802608		-4.15185	4.94908	3.54777	-2.51365	-1.96075	2.18527	1.98972	2.87025		1.5811	2.79036
0.514233	glutathione, oxidized (GSSG)	8.08752	7.99559	7.89132	7.99553	7.97862	7.98485	8.09227	7.96785	7.999	7.87263	8.08325	7.96875	7.90234	8.02907	8.06608	7.87427		0.514233	316	0.805524	0.802608		-1.09451	-1.53776	2.4321	-0.334862	-0.956017	0.553786	-0.323741	-1.17451		-0.191572	1.34412
0.514691	urea	8.0495	7.83971	7.87012	8.03495	7.81792	7.99547	8.08741	7.7766	7.92182	7.99203	7.9067	7.98668	7.76253	7.77034	8.04359	7.85748		0.514691	317	0.803698	0.802608		-1.58617	1.94289	0.464745	-0.600651	-0.708539	-2.81578	-0.541719	1.04011		-0.174135	1.52454
0.515615	1-docosahexaenoyl-GPE (22:6)*	5.90601	5.84808	5.8303	5.66698	6.16755	6.03592	5.86389	5.58755	5.81026	5.99885	5.5156	5.97736	5.71256	6.17665	5.11041	5.86238		0.515615	318	0.802608	0.802608		-1.62118	2.57802	-5.39761	5.47698	-7.37713	2.33139	-12.8494	4.91854		-1.47418	7.0678
0.528851	sulfate*	5.90434	6.29925	6.12594	6.30821	5.85775	6.2624	6.25384	6.1019	5.15878	6.20365	6.2602	5.15878	6.22317	6.05236	6.3034	6.68385		0.528851	319	0.820631	0.820631		-12.6274	-1.51756	2.1916	-18.2211	6.23834	-3.35391	0.792425	9.53719		-0.619008	8.92735
0.533237	palmitate (16:0)	8.40278	8.40708	8.44181	8.40196	8.50258	8.50516	8.50197	8.37993	8.37674	8.48534	8.26266	8.46825	8.27272	8.57451	8.2205	8.56712		0.533237	320	0.824851	0.822516		-0.309909	0.930834	-2.12219	0.789031	-2.7034	0.81534	-3.31057	2.2338		-0.481023	2.17163
0.533389	1-linoleoylglycerol (18:2)	6.93788	6.67425	6.87994	6.73005	6.8669	6.77935	6.87181	6.75124	6.97164	6.94898	6.65877	7.0664	6.90815	6.92852	6.59141	6.81715		0.533389	321	0.822516	0.822516		0.486575	4.11628	-3.21477	4.99763	0.600635	2.20031	-4.08047	0.976235		0.799409	3.42994
0.535257	2-docosahexaenoyl-GPE (22:6)*	5.59012	5.4972	5.33808	5.26283	5.80001	5.63555	5.5232	5.14463	5.30259	5.70131	5.11054	5.58756	5.22233	5.83513	4.64625	5.536		0.535257	322	0.822833	0.822833		-5.14345	3.71309	-4.26249	6.17045	-9.95997	3.54148	-15.8776	7.60739		-1.29538	8.94426
0.538343	glycerol 3-phosphate	8.12191	8.07543	8.03683	8.17077	8.16832	8.02955	8.03961	7.95394	8.12661	8.33323	8.17635	7.90549	8.11499	7.85781	8.24645	8.19772		0.538343	323	0.825015	0.824011		0.0578435	3.19235	1.73602	-3.24666	-0.652925	-2.13889	2.57285	3.0649		0.646806	2.64044
0.539353	arachidonate (20:4n6)	6.86792	6.8098	6.89512	6.72933	7.06547	6.8574	7.10585	6.76382	6.78292	7.06059	6.40628	6.94926	6.49102	7.17255	6.35011	7.07393		0.539353	324	0.824011	0.824011		-1.23767	3.68271	-7.08958	3.26815	-8.13037	4.59569	-10.6354	4.58476		-1.38915	6.85994
0.542646	octanoylcarnitine (C8)	7.43395	6.95658	7.36598	7.13355	7.092	7.90595	7.88712	7.63523	7.47373	8.09438	7.13094	7.40921	7.48124	7.43208	8.25197	7.12276		0.542646	325	0.826492	0.825175		0.535059	16.3557	-3.19079	3.86426	5.48838	-5.99388	4.62595	-6.71191		2.06253	8.1173
0.545464	N1-methyladenosine	6.19696	6.13489	6.20641	6.2756	6.23342	6.23763	6.08692	6.17368	6.15268	6.07304	6.2303	6.26568	6.27217	6.20984	6.16854	6.06383		0.545464	326	0.828236	0.825175		-0.714559	-1.0081	0.384924	-0.158041	0.621745	-0.445538	1.34087	-1.7793		-0.149062	1.04744
0.549016	3-aminoisobutyrate	6.53976	6.64452	6.63851	6.9754	6.80222	7.06663	6.66655	7.16916	6.65505	6.62934	6.78618	6.64222	6.71341	7.04192	6.6422	7.13325		0.549016	327	0.83108	0.825175		1.76296	-0.228459	2.22448	-4.77652	-1.30571	-0.349615	-0.365256	-0.500798		-0.757411	2.08211
0.549074	androstenediol (3beta,17beta) disulfate (1)	5.53995	5.77489	5.23602	5.96876	5.78716	5.40916	5.58791	5.71466	5.87856	5.43698	5.87606	5.73778	5.74757	5.39322	5.69027	5.81096		0.549074	328	0.828633	0.825175		6.11215	-5.8513	12.2238	-3.86995	-0.684135	-0.294593	1.83178	1.68514		0.720099	5.79877
0.549811	sphingomyelin (d18:1/22:1, d18:2/22:0, d16:1/24:1)*	7.10905	7.06283	7.13783	7.32238	7.22208	7.35365	7.26342	7.18696	7.07198	7.09701	7.19291	7.11914	7.25156	7.36942	7.17626	7.22395		0.549811	329	0.827224	0.825175		-0.52149	0.483942	0.77172	-2.77548	0.408179	0.214492	-1.1999	0.514752		-0.226043	1.29697
0.550117	prolylglycine	6.03431	5.81396	5.90875	5.915	6.12987	5.95009	5.85464	5.75079	5.99602	5.70333	6.1296	5.95279	5.98329	5.84036	5.97867	6.08076		0.550117	330	0.825175	0.825175		-0.634505	-1.90275	3.73768	0.638952	-2.39118	-1.84424	2.11858	5.73786		0.8707	3.14172
0.555004	1-stearoyl-2-adrenoyl-GPS (18:0/22:4)*	6.91488	6.96721	7.09364	7.25232	7.11095	7.21826	7.02666	7.0721	6.87162	7.01664	7.17364	7.05559	7.07964	7.20893	7.05262	7.05077		0.555004	331	0.829991	0.827901		-0.625607	0.709394	1.12776	-2.71258	-0.440377	-0.129256	0.369507	-0.301537		-0.196728	1.24501
0.556898	glucosamine 6-phosphate	7.1442	6.91003	6.55065	6.81625	6.28083	6.34417	6.34442	6.61256	7.05507	6.70039	6.79434	6.55983	6.11012	6.42979	6.90988	6.96415		0.556898	332	0.830315	0.827901		-1.24763	-3.03392	3.7201	-3.76195	-2.71792	1.34954	8.91275	5.31693		1.39793	4.8379
0.557541	1-arachidonylglycerol (20:4)	6.08879	5.99756	6.06328	5.96834	6.03924	6.16228	6.22165	5.9644	6.05441	6.15378	5.74596	6.17964	5.98949	6.2171	5.75466	6.0069		0.557541	333	0.828777	0.827901		-0.564644	2.60466	-5.2335	3.54031	-0.823746	0.889654	-7.5059	0.712561		-0.830852	4.0864
0.558624	spermine	7.11913	7.02452	7.11728	7.19178	7.08432	7.10832	7.02013	7.06552	7.10102	7.10748	6.91947	7.05494	7.09848	7.07323	7.18059	6.99664		0.558624	334	0.827901	0.827901		-0.254371	1.18102	-2.77921	-1.90266	0.199935	-0.493619	2.2857	-0.974819		-0.354808	1.74719
0.562185	4-guanidinobutanoate	6.79725	6.78062	6.78916	7.01257	6.83426	6.79254	6.93843	6.97947	6.88629	6.80544	6.86552	6.56261	6.67398	7.09673	6.80237	6.84499		0.562185	335	0.830691	0.828503		1.30991	0.366014	1.12476	-6.4165	-2.34518	4.47816	-1.96093	-1.92679		-0.954354	3.39869
0.562378	2,4-di-tert-butylphenol	7.40901	7.45829	7.6223	7.51953	7.75265	7.71721	7.79317	7.70873	7.46321	7.61076	7.27013	7.76295	7.39955	7.90268	7.27731	7.78722		0.562378	336	0.828503	0.828503		0.731461	2.04421	-4.62035	3.23708	-4.55455	2.40329	-6.61939	1.01822		-1.01307	4.08643
0.567729	mannonate*	6.43841	6.49585	6.39441	6.59545	6.38217	6.34249	6.43926	6.44111	6.4689	6.37643	6.53704	6.45629	6.31882	6.41033	6.44959	6.34245		0.567729	337	0.833905	0.828819		0.47344	-1.83834	2.2306	-2.10994	-0.992609	1.06974	0.160453	-1.53172		-0.43026	1.63364
0.571569	imidazole propionate	5.6947	5.48314	6.49969	6.11471	5.79299	5.84889	5.56326	6.14084	5.75166	5.56532	6.48475	5.89035	5.86879	6.1305	5.69905	6.01105		0.571569	338	0.837061	0.828819		1.00035	1.49881	-0.229796	-3.66917	1.30853	4.81479	2.44098	-2.11354		0.578659	2.85009
0.57304	1-myristoyl-2-arachidonoyl-GPC (14:0/20:4)*	6.71379	6.69102	6.99432	7.12562	6.87386	6.94406	7.03031	6.68635	6.73367	6.89756	6.95287	6.98511	7.04372	6.84486	7.03435	6.77227		0.57304	339	0.83674	0.828819		0.296137	3.08676	-0.592481	-1.9719	2.47116	-1.42847	0.0574513	1.28504		0.415365	1.93053
0.573175	X-14056	6.77437	6.47877	6.76683	6.82892	6.55536	6.89661	6.85181	6.58263	6.69861	6.43944	6.96906	6.81698	6.56214	6.88601	6.75263	6.43641		0.573175	340	0.834476	0.828819		-1.11839	-0.607198	2.98849	-0.174918	0.103442	-0.153771	-1.44744	-2.22133		-0.216104	1.63642
0.576141	acetylphosphate	6.03667	5.62592	5.57597	5.91967	5.35075	5.57361	5.36822	5.53582	5.83028	5.52753	5.56738	5.31209	5.05102	5.4296	5.79425	5.90935		0.576141	341	0.836333	0.828819		-3.41884	-1.74885	-0.154072	-10.2638	-5.60165	-2.58377	7.93611	6.74756		-0.809781	6.46018
0.583898	1-stearoyl-2-linoleoyl-GPI (18:0/18:2)	7.42443	7.45988	7.45706	7.49463	7.68853	7.48602	7.48738	7.52192	7.42386	7.41261	7.42804	7.54711	7.62751	7.55043	7.41785	7.53062		0.583898	342	0.845115	0.828819		-0.00767735	-0.63375	-0.389148	0.700235	-0.793688	0.860417	-0.928603	0.115689		-0.152693	0.72182
0.585054	3-phosphoglycerate	7.46992	7.38145	7.30543	7.52055	7.25711	7.40502	7.2194	7.13645	7.37029	7.2998	7.44736	7.07939	7.09536	7.28142	7.38308	7.38034		0.585054	343	0.84432	0.828819		-1.33376	-1.10607	1.94273	-5.86612	-2.22888	-1.66922	2.26723	3.41756		-0.463253	3.22699
0.585706	alpha-hydroxyisovalerate	6.72413	6.6788	6.46099	6.52308	6.4806	6.52857	6.56461	6.54507	6.81776	6.58737	6.62674	6.40001	6.64354	6.21862	6.52971	6.4148		0.585706	344	0.842803	0.828819		1.39245	-1.36906	2.56533	-1.88676	2.51434	-4.7477	-0.531684	-1.99038		-0.777989	2.6104
0.591265	fructosyllysine	5.92883	5.81893	5.89755	5.98163	6.08801	5.96869	5.85237	5.67243	5.96636	5.86568	5.99479	5.96707	5.89093	5.9958	5.97648	5.7063		0.591265	345	0.848337	0.828819		0.63289	0.803447	1.64884	-0.243529	-3.23715	0.454136	2.12071	0.597169		0.306232	1.74673
0.591351	4-methyl-2-oxopentanoate	6.54126	6.27384	6.18752	6.48951	6.23691	6.37054	6.29601	6.0848	6.26691	6.11562	6.41723	6.30752	6.19442	6.4159	6.30599	6.19262		0.591351	346	0.846009	0.828819		-4.19424	-2.52203	3.71257	-2.80434	-0.681315	0.712027	0.158434	1.77187		0.0496034	2.31397
0.591594	1-palmitoyl-2-oleoyl-GPC (16:0/18:1)	8.80076	8.76635	8.87668	8.90539	8.85145	8.88993	8.87296	8.88264	8.82	8.82343	8.84212	8.89744	8.88648	8.88805	8.90547	8.83914		0.591594	347	0.843916	0.828819		0.218595	0.651172	-0.389346	-0.0893279	0.395788	-0.0211475	0.366451	-0.489776		0.0605448	0.426067
0.59205	fructose 1,6-diphosphate/glucose 1,6-diphosphate/myo-inositol diphosphates	8.29954	7.98301	7.97405	8.21253	7.75927	7.92821	7.75565	7.93934	8.11777	7.9385	7.8759	7.66187	7.61997	7.72329	8.16758	8.26161		0.59205	348	0.842141	0.828819		-2.19004	-0.557484	-1.23093	-6.70521	-1.79518	-2.58477	5.31129	4.05917		-0.500447	4.07478
0.592108	(R)-3-hydroxybutyrylcarnitine	7.24652	7.06609	7.52484	7.84961	7.35492	7.94886	7.48096	7.28852	7.40872	7.68584	7.09732	7.37416	7.25909	7.81098	7.43478	7.14157		0.592108	349	0.83981	0.828819		2.23833	8.77072	-5.68151	-6.05702	-1.30287	-1.73458	-0.617234	-2.01616		-1.23409	4.9055
0.593007	adenosine 5'-triphosphate (ATP)	7.94496	7.9879	8.05652	7.95284	7.98814	7.92228	7.98054	7.9953	7.93765	7.91819	7.95807	8.0351	7.99249	7.97453	7.95411	7.96433		0.593007	350	0.838681	0.828819		-0.0920332	-0.872608	-1.22203	1.03433	0.0544307	0.659494	-0.331231	-0.387365		-0.152139	0.80211
0.594106	myristoleoylcarnitine (C14:1)*	7.85696	7.2908	7.91617	7.55295	7.42599	8.2248	8.34793	7.98588	7.93048	8.26705	7.54762	7.68553	7.78618	7.88456	8.87442	7.43783		0.594106	351	0.837842	0.828819		0.935654	13.3902	-4.6557	1.75535	4.85045	-4.13676	6.30684	-6.86271		1.5211	7.24996
0.594231	maleate	5.88208	6.02714	5.82531	5.99656	6.01565	5.86405	5.86909	5.78872	5.74998	5.88184	5.89228	5.86726	5.82873	5.79761	6.04809	5.96716		0.594231	352	0.835637	0.828819		-2.24585	-2.4107	1.14962	-2.15629	-3.10734	-1.13294	3.04996	3.08244		-0.217891	2.62022
0.596059	1-palmityl-2-palmitoyl-GPC (O-16:0/16:0)*	6.70047	6.61455	6.57245	6.81368	6.7107	6.84543	6.7036	6.63166	6.6267	6.66602	6.86321	6.68587	6.70076	6.80053	6.74131	6.70794		0.596059	353	0.835833	0.828819		-1.101	0.778224	4.42394	-1.87583	-0.148062	-0.655927	0.562593	1.15023		0.605023	1.96744
0.596555	malonate	6.25328	6.37147	6.33786	6.63183	6.33467	6.25181	6.26548	6.26788	6.30767	6.28602	6.30107	6.33114	6.37636	6.33938	6.67691	6.41465		0.596555	354	0.834166	0.828819		0.869768	-1.34117	-0.580417	-4.53415	0.658219	1.40075	6.56655	2.34169		0.644497	3.43475
0.597494	alanine	9.02095	8.88713	8.93615	8.94977	8.97609	8.76716	8.83641	8.95783	8.90246	8.84896	8.95811	8.9142	8.90887	8.79204	8.98911	8.88753		0.597494	355	0.833125	0.828819		-1.31351	-0.429486	0.245721	-0.397507	-0.748879	0.283775	1.7281	-0.784788		-0.0147236	0.879858
0.599518	2-phosphoglycerate	6.51699	6.38858	6.37481	6.5945	6.40331	6.41435	6.19612	6.19469	6.34053	6.19995	6.61819	6.10369	6.23976	6.35604	6.36442	6.45636		0.599518	356	0.8336	0.828819		-2.70768	-2.95254	3.81776	-7.44271	-2.55418	-0.909071	2.71618	4.22407		-0.442927	4.27949
0.601917	hypoxanthine	6.72036	6.30262	6.27879	6.61979	6.52239	6.82949	6.42118	6.07781	6.44266	6.3198	6.91702	6.52137	6.35966	6.80059	6.61555	6.23257		0.601917	357	0.834591	0.828819		-4.13231	0.272521	10.1649	-1.48669	-2.49499	-0.423107	3.02708	2.54635		1.658	4.25083
0.602543	X-23639	6.7432	6.63594	6.60255	6.80476	6.75366	6.59815	6.41727	6.40581	6.73498	6.56228	6.6374	6.67203	6.71677	6.75798	6.61462	6.43766		0.602543	358	0.833125	0.828819		-0.121871	-1.10999	0.527781	-1.9506	-0.546193	2.42245	3.07533	0.497252		0.416576	1.82447
0.605055	1-(1-enyl-stearoyl)-2-oleoyl-GPC (P-18:0/18:1)	6.36943	6.38582	7.03545	6.58589	6.66109	6.66185	6.95831	6.92228	6.3773	6.43785	6.53441	6.82289	6.94491	6.67831	6.82567	6.53515		0.605055	359	0.834269	0.828819		0.12359	0.814774	-7.12163	3.59855	4.2608	0.247079	-1.90617	-5.59259		-0.814169	4.33622
0.608978	1-methylguanidine	6.20474	6.00212	5.95838	6.27409	6.01709	6.0886	5.94502	5.931	6.13859	6.05048	6.1129	6.05815	6.00981	6.03025	6.26307	6.00012		0.608978	360	0.837344	0.828819		-1.06617	0.805716	2.59334	-3.44185	-0.120972	-0.958332	5.34996	1.1654		0.770465	2.76824
0.610905	glutathione, reduced (GSH)	8.26023	8.23758	8.39625	8.31695	8.20907	8.13112	8.31509	8.2683	8.32371	8.24563	8.3149	8.33693	8.22093	8.25661	8.3949	8.15959		0.610905	361	0.837668	0.828819		0.768501	0.0977957	-0.968861	0.240196	0.144535	1.54333	0.959761	-1.31478		0.100283	0.999008
0.611579	3-methylhistidine	8.03982	7.67404	7.90442	7.88459	7.72285	7.85895	7.6212	7.45819	8.26044	7.65898	8.00303	7.39935	7.60899	7.83312	7.74222	7.33429		0.611579	362	0.836276	0.828819		2.74407	-0.196363	1.24743	-6.15436	-1.4744	-0.328657	1.58794	-1.6613		-0.997102	2.5844
0.612456	ribose 1-phosphate	5.90423	5.40684	5.34875	5.77874	5.6104	5.89925	5.39695	5.21768	5.63157	5.48383	5.94721	5.52412	5.41326	5.86541	5.69754	5.46267		0.612456	363	0.835167	0.828819		-4.618	1.4241	11.1887	-4.4062	-3.51394	-0.573767	5.56955	4.69529		2.05482	5.51991
0.613408	X-24812	5.9674	6.04657	5.99298	6.19033	6.13348	6.05624	6.12068	5.99436	6.05922	6.02265	5.95999	5.97124	6.14894	6.16568	6.15451	5.85196		0.613408	364	0.834167	0.828819		1.53866	-0.39553	-0.550428	-3.53923	0.252092	1.80703	0.552798	-2.37557		-0.606977	1.81128
0.614864	N-acetylglycine	5.91816	5.84963	5.9538	6.31193	6.26842	5.85936	5.85312	5.67802	5.85324	6.10959	5.88317	5.79943	6.05177	5.98199	5.9077	5.75218		0.614864	365	0.833856	0.828819		-1.09691	4.44409	-1.18622	-8.11959	-3.45625	2.09282	0.932374	1.3062		-0.56951	4.15763
0.615891	benzoylcarnitine*	5.36786	4.64831	5.38002	5.6559	5.51198	5.34725	5.93255	5.55235	5.64976	5.73387	5.45382	5.74015	5.70323	5.40124	5.86933	4.64831		0.615891	366	0.832968	0.828819		5.25155	23.3539	1.37174	1.48949	3.4696	1.0096	-1.06556	-16.2822		1.90665	11.5712
0.617008	1-palmitoyl-2-stearoyl-GPC (16:0/18:0)	7.23986	7.07783	7.09277	7.26573	7.18621	7.37823	7.19367	7.06713	7.14143	7.17213	7.25256	7.18065	7.2154	7.31422	7.21708	7.14569		0.617008	367	0.832204	0.828819		-1.3595	1.33233	2.25289	-1.17103	0.406097	-0.867498	0.325536	1.11161		0.484275	1.21377
0.618913	ethylmalonate	5.40148	5.28166	5.43509	5.77979	5.86061	5.69518	6.00945	5.47198	5.36217	5.32249	5.72439	5.5602	5.73649	5.51401	6.03404	5.44698		0.618913	368	0.832505	0.828819		-0.727708	0.773109	5.32286	-3.79915	-2.11794	-3.18111	0.409039	-0.456946		-0.435735	3.08265
0.620642	aspartate	7.86264	8.18381	8.12345	8.07098	8.32958	8.11069	8.20406	8.19533	8.11669	8.31584	8.1832	8.32	8.26187	7.96203	8.19634	7.97976		0.620642	369	0.832568	0.828819		3.23105	1.61321	0.735463	3.08544	-0.812802	-1.8329	-0.0941241	-2.63037		0.00913094	1.98371
0.623503	X-25936	6.04262	6.23351	6.42291	6.08715	6.3727	5.7008	6.02555	6.20613	6.06983	5.93482	6.32032	6.24768	6.41985	6.06216	6.38966	6.00174		0.623503	370	0.834147	0.828819		0.450251	-4.79168	-1.59728	2.63713	0.739891	6.3389	6.0428	-3.29348		0.86804	4.38336
0.625112	2-amino-4-cyanobutanoate	8.10089	7.88868	8.18037	8.16677	7.9148	7.74122	8.04736	8.34385	8.00177	8.10576	8.20982	8.15351	7.96896	8.08213	8.00557	8.11446		0.625112	371	0.834044	0.828819		-1.22362	2.75187	0.360045	-0.162316	0.684262	4.4038	-0.519276	-2.74921		0.681311	2.31549
0.625513	X-11787	7.00127	6.89302	6.86263	7.14339	6.90723	7.03207	6.8696	6.94128	7.00076	6.85646	6.9882	7.08237	6.86714	7.02272	6.98375	6.95018		0.625513	372	0.832336	0.828819		-0.00717013	-0.530305	1.82976	-0.854161	-0.580378	-0.132905	1.66168	0.128276		0.217425	1.0924
0.629183	2-linoleoyl-GPC (18:2)*	6.46488	6.45409	6.53174	6.31723	6.67326	6.38633	6.52979	6.40344	6.36109	6.61423	6.23369	6.65265	6.20216	6.70724	5.97879	6.51404		0.629183	373	0.834975	0.828819		-1.60541	2.48128	-4.56321	5.30959	-7.05942	5.02495	-8.43823	1.72709		-0.788278	5.77485
0.633686	isocitrate	6.17795	6.11275	5.84972	6.07773	6.11093	6.01245	5.78199	5.98331	6.12017	5.99938	6.17327	5.97274	6.09384	5.97188	5.90601	6.07763		0.633686	374	0.838702	0.828819		-0.935197	-1.8547	5.531	-1.72749	-0.279761	-0.674833	2.14492	1.57642		0.673652	2.62865
0.636092	N1-methyl-4-pyridone-3-carboxamide	6.5873	6.36215	6.30105	6.53721	6.20482	6.56587	6.3333	6.307	6.89394	6.53293	6.49297	6.09508	6.25305	6.54173	6.23655	6.4802		0.636092	375	0.839641	0.828819		4.655	2.68428	3.04581	-6.76328	0.777315	-0.367704	-1.52775	2.74617		0.0849777	3.48302
0.63634	X-12689	6.43714	6.66431	6.80423	6.38575	6.82149	6.42774	6.15809	6.56708	6.60772	6.54733	6.81222	6.70412	6.45666	6.55787	6.40683	6.48583		0.63634	376	0.837735	0.828819		2.64984	-1.75528	0.117353	4.98562	-5.34823	2.02446	4.03923	-1.23732		0.403689	3.5907
0.636953	creatine	10.2333	10.2054	10.1989	10.2526	10.2454	10.2283	10.2333	10.179	10.2182	10.1977	10.2127	10.2719	10.216	10.2058	10.2511	10.1767		0.636953	377	0.836318	0.828819		-0.148143	-0.0748625	0.134426	0.188342	-0.287737	-0.220564	0.174529	-0.0218097		-0.0153825	0.191428
0.638325	1-stearoyl-2-docosapentaenoyl-GPE (18:0/22:5n6)*	6.91913	6.89297	7.16047	6.84621	7.17157	7.12932	7.14657	7.06782	6.9115	6.87899	7.03202	6.90242	7.17016	7.02666	7.15463	7.15653		0.638325	378	0.835902	0.828819		-0.110187	-0.202888	-1.79384	0.820936	-0.0195494	-1.43997	0.112795	1.25505		-0.181065	1.10794
0.638694	histamine	6.64564	6.51492	6.58524	6.8428	6.85506	6.93729	6.52111	6.50723	6.46257	6.44715	6.95465	6.47606	6.7497	6.88765	6.66379	6.4649		0.638694	379	0.834179	0.828819		-2.75472	-1.04024	5.60953	-5.35942	-1.53694	-0.715554	2.18802	-0.650415		-0.215003	3.39198
0.639499	X-23587	6.55609	6.14806	6.89263	7.12823	6.53027	6.22206	6.84037	6.76849	6.80358	6.28805	6.97661	6.86263	6.02823	6.18356	6.9635	6.63705		0.639499	380	0.833031	0.828819		3.77492	2.27696	1.2184	-3.72599	-7.68796	-0.618622	1.80006	-1.94191		-1.23987	3.56581
0.640122	docosapentaenoylcarnitine (C22:5n6)*	6.18507	5.5389	5.50634	4.7587	5.45765	5.96312	5.87791	5.78071	5.48147	5.86123	5.59525	5.56875	5.56351	5.52137	6.50235	5.67677		0.640122	381	0.831655	0.828819		-11.3757	5.81936	1.61452	17.0225	1.93955	-7.40798	10.6236	-1.7981		3.97334	8.06699
0.64178	gluconate	6.06726	6.16987	5.93285	6.32347	6.05153	5.97311	6.24431	5.99712	6.09746	6.01645	6.17539	6.07876	5.85255	6.3085	6.16265	6.42302		0.64178	382	0.831626	0.828819		0.497852	-2.48657	4.08805	-3.86978	-3.28809	5.61498	-1.30761	7.10172		0.836102	4.60906
0.644333	trigonelline (N'-methylnicotinate)	6.99524	7.47361	6.57117	7.18522	7.43277	6.86295	6.92216	6.82611	7.09113	6.98012	6.73599	7.16851	7.11695	7.01176	6.96307	6.87833		0.644333	383	0.832754	0.828819		1.37086	-6.603	2.50831	-0.232616	-4.24914	2.16821	0.591044	0.765077		-0.721732	3.41541
0.644475	heme	6.36566	5.96778	6.42487	6.50105	6.64017	6.42788	6.73856	6.137	6.45327	6.38076	6.3169	6.53904	6.00057	6.85104	5.26881	6.50368		0.644475	384	0.830768	0.828819		1.3762	6.92023	-1.68048	0.584321	-9.63231	6.58313	-21.8111	5.97487		-1.8659	10.6005
0.644637	2-oleoylglycerol (18:1)	6.30968	4.90014	6.24739	5.5991	6.12111	4.90014	6.27686	6.1124	6.0446	6.18787	6.05805	6.00688	4.90014	6.11548	6.20826	6.06786		0.644637	385	0.828819	0.828819		-4.20115	26.2794	-3.03072	7.28285	-19.9469	24.8023	-1.09292	-0.728585		4.79506	16.3638
0.647535	sphingomyelin (d18:2/24:2)*	6.14191	6.03364	5.90116	6.22055	6.06488	6.17578	5.96371	5.77346	5.93288	6.10032	6.12129	6.05637	6.07782	6.14787	5.991	6.08412		0.647535	386	0.830388	0.830388		-3.40345	1.10514	3.73037	-2.6393	0.213359	-0.451927	0.457517	5.38094		1.11373	2.67188
0.650699	arachidonoylcarnitine (C20:4)	7.84061	7.31854	7.49062	7.51908	7.42118	7.43328	7.39041	7.39162	7.40262	7.57083	7.57947	7.35669	7.4465	7.36479	7.79234	7.65259		0.650699	387	0.83229	0.83229		-5.58626	3.44716	1.18603	-2.15968	0.341172	-0.921316	5.43846	3.5307		1.55179	2.71125
0.655235	stearate (18:0)	8.45744	8.3721	8.42908	8.34002	8.47619	8.45129	8.44855	8.43163	8.36423	8.51388	8.25035	8.48527	8.27736	8.5538	8.21435	8.52959		0.655235	388	0.835931	0.835803		-1.10213	1.69349	-2.12048	1.74152	-2.34575	1.21305	-2.77211	1.16186		-0.204059	2.08624
0.656823	1-stearoyl-2-arachidonoyl-GPS (18:0/20:4)	7.65196	7.56588	7.5782	7.74583	7.46046	7.46351	7.72669	7.44686	7.55081	7.56217	7.67062	7.64206	7.44541	7.60302	7.57179	7.46114		0.656823	389	0.835803	0.835803		-1.32197	-0.0490227	1.21958	-1.33966	-0.201744	1.8693	-2.00475	0.191718		-0.0449415	1.34543
0.663472	docosapentaenoate (n3 DPA; 22:5n3)	5.94149	5.70149	5.66125	5.71524	6.00116	5.88507	6.02429	5.82437	5.70886	5.93385	5.36909	6.02698	5.55036	6.23949	5.27421	6.11322		0.663472	390	0.8421	0.840656		-3.9153	4.07548	-5.16076	5.45443	-7.51178	6.02239	-12.4509	4.95932		-0.658826	7.55282
0.665329	adenine	6.83201	6.61919	6.75927	7.00932	6.67765	6.83269	6.64456	6.65633	6.88209	6.74431	6.90527	6.74688	6.73432	6.64602	6.74325	6.83523		0.665329	391	0.842296	0.840656		0.733079	1.89025	2.15995	-3.74407	0.848607	-2.73199	1.48537	2.68756		0.37081	2.54647
0.667391	1-linoleoyl-GPC (18:2)	6.68235	6.70143	6.77175	6.59154	6.96685	6.71522	6.83366	6.65623	6.64968	6.897	6.5221	6.98144	6.52993	7.02272	6.14843	6.69272		0.667391	392	0.842751	0.840656		-0.488855	2.91836	-3.68667	5.91511	-6.2714	4.57904	-10.0273	0.548284		-0.860647	5.95898
0.66743	1-palmitoleoyl-2-linoleoyl-GPC (16:1/18:2)*	7.80659	7.59754	7.92114	7.97311	8.01025	7.81662	7.80754	7.63586	7.78001	7.80779	7.9353	7.7757	8.03775	7.79392	7.90848	7.67706		0.66743	393	0.840656	0.840656		-0.340507	2.7673	0.178838	-2.4759	0.34326	-0.290381	1.2929	0.539612		0.33652	1.59124
0.670007	methionine sulfone	5.99735	5.68358	5.98447	5.99733	5.90528	6.12024	5.92028	5.90844	6.02656	5.7369	5.96633	5.92559	5.86969	6.15492	6.07257	5.85536		0.670007	394	0.84176	0.84176		0.486998	0.938194	-0.303084	-1.19618	-0.60263	0.566595	2.57233	-0.898308		0.153844	1.31309
0.672751	nicotinamide	8.85706	8.58048	8.61265	8.75347	8.65368	8.65787	8.44733	8.60066	8.70386	8.75949	8.62355	8.55724	8.62193	8.68939	8.68434	8.71199		0.672751	395	0.843067	0.84304		-1.7297	2.08614	0.126546	-2.24169	-0.366896	0.364004	2.8058	1.29447		0.581196	1.67551
0.674432	X-24027	8.89082	8.84622	8.82509	8.79775	8.87742	8.79249	8.83231	8.89599	8.89238	8.81722	8.77632	8.79435	8.85352	8.84541	8.8148	9.04162		0.674432	396	0.84304	0.84304		0.0175349	-0.327903	-0.552629	-0.0387031	-0.269279	0.601866	-0.198329	1.63703		0.121722	0.759897
0.678852	5-oxoproline	7.32401	7.33655	7.37195	7.49976	7.50061	7.29753	7.20077	7.27036	7.34905	7.23257	7.44536	7.42378	7.46385	7.31489	7.30318	7.17307		0.678852	397	0.846428	0.844826		0.341875	-1.41731	0.995857	-1.01314	-0.490053	0.237752	1.42224	-1.33817		-0.228976	1.13799
0.679779	glycerate	7.55521	7.50903	7.4164	7.60534	7.51419	7.46074	7.35842	7.4379	7.46786	7.46172	7.42831	7.45641	7.41808	7.38752	7.59385	7.49589		0.679779	398	0.845453	0.844826		-1.15622	-0.630108	0.160617	-1.95823	-1.27902	-0.981391	3.19946	0.779615		-0.101293	1.71411
0.682192	1-stearoyl-2-linoleoyl-GPS (18:0/18:2)	7.72124	7.74714	7.77706	7.8355	7.83716	7.77587	7.7049	7.87348	7.78623	7.74315	7.736	7.79181	7.8176	7.83018	7.72466	7.77789		0.682192	399	0.846329	0.844826		0.841744	-0.0515029	-0.52795	-0.557692	-0.249542	0.69843	0.256486	-1.21413		-0.235128	0.618516
0.682687	androsterone sulfate	5.41277	5.48793	5.53091	5.61979	4.77378	5.54627	4.57202	5.66174	5.57479	5.04912	5.87939	5.16502	5.01097	5.42442	4.43665	5.70536		0.682687	400	0.844826	0.844826		2.99331	-7.99597	6.30061	-8.09237	4.9686	-2.19704	-2.96081	0.770399		-1.31523	5.71379
0.685428	bicine	6.90087	6.49865	6.51745	6.62788	6.80335	6.61877	6.68243	6.65164	6.49336	6.50939	6.48127	6.65413	6.92422	6.62963	6.65709	7.29755		0.685428	401	0.846101	0.846101		-5.9051	0.165327	-0.555141	0.395948	1.77659	0.163988	-0.379248	9.71057		1.61115	3.6502
0.687146	cysteinylglycine	6.54919	6.39808	6.57057	6.53828	6.4409	6.44664	6.50418	6.4259	6.56996	6.41146	6.55874	6.49143	6.42854	6.48109	6.54811	6.32906		0.687146	402	0.846113	0.846113		0.317016	0.209094	-0.180045	-0.716595	-0.191899	0.534434	0.675366	-1.50696		-0.168087	0.757339
0.694	ceramide (d18:2/24:1, d18:1/24:2)*	6.50287	6.56036	6.46468	6.66408	6.56295	6.63448	6.50046	6.44708	6.36281	6.57864	6.59522	6.53012	6.64545	6.68497	6.44759	6.62937		0.694	403	0.852432	0.852146		-2.15379	0.278598	2.01922	-2.01023	1.25715	0.760978	-0.813235	2.82759		0.617153	1.65055
0.696058	pyruvate	7.53052	7.23344	7.51616	7.64316	7.33435	7.363	7.38449	7.28702	7.23415	7.27828	7.46298	7.38334	7.35264	7.37923	7.57624	7.42507		0.696058	404	0.852843	0.852146		-3.93556	0.619816	-0.707556	-3.39932	0.249279	0.220399	2.59665	1.89451		0.210539	1.9396
0.697211	2-methylmalonylcarnitine (C4-DC)	6.53199	6.50789	6.3903	6.16144	6.56955	6.33657	6.63599	6.42947	6.60787	6.3753	6.47264	6.35692	6.36913	6.32106	6.59932	6.30986		0.697211	405	0.852146	0.852146		1.16165	-2.03745	1.28844	3.17257	-3.05071	-0.24488	-0.552653	-1.86042		-0.4693	2.13963
0.699389	1-palmityl-2-stearoyl-GPC (O-16:0/18:0)*	5.84896	5.68586	6.24347	5.9551	5.81039	5.98802	6.3676	6.11066	5.81683	5.76274	6.02617	6.30408	6.19804	6.06858	6.30914	5.80352		0.699389	406	0.852703	0.852703		-0.549329	1.35207	-3.48053	5.86012	6.67174	1.34549	-0.918086	-5.02628		0.829217	4.39505
0.710069	1-stearoyl-2-dihomo-linolenoyl-GPS (18:0/20:3n3 or 6)*	7.07865	6.95433	7.04336	7.11179	7.08408	7.04027	7.00466	7.02901	7.04067	6.91993	7.19445	6.95412	7.07198	7.08866	7.06119	7.11881		0.710069	407	0.863597	0.863597		-0.536473	-0.494584	2.14521	-2.21699	-0.17089	0.687331	0.807149	1.27759		0.290688	1.41159
0.714316	1-palmitoyl-2-oleoyl-GPE (16:0/18:1)	6.7777	6.67936	6.68122	7.00063	6.80011	6.99811	6.74676	6.7642	6.74336	6.7203	6.9761	6.78219	6.80303	6.95502	6.78542	6.83691		0.714316	408	0.866633	0.865945		-0.506706	0.612963	4.41361	-3.12022	0.0428522	-0.615737	0.572882	1.07501		0.425909	2.24301
0.715498	1-arachidonoyl-GPE (20:4n6)*	6.85829	6.85297	6.86491	6.69549	7.00076	6.88373	6.96661	6.68184	6.78831	7.05618	6.63034	7.04515	6.60159	7.09205	6.28166	6.91761		0.715498	409	0.865945	0.865945		-1.02028	2.96525	-3.41694	5.22224	-5.70181	3.02626	-9.83196	3.52846		-0.601212	5.71542
0.718404	caprate (10:0)	6.43739	6.68299	6.59839	6.50131	6.62076	6.81831	6.57484	6.6538	6.79395	6.66918	6.58746	6.45397	6.44537	6.518	6.62213	6.59658		0.718404	410	0.867341	0.867341		5.53891	-0.206659	-0.165601	-0.728145	-2.64905	-4.40451	0.719181	-0.859989		-1.18497	1.75334
0.723948	X-25794	7.33111	7.19795	7.29267	7.34495	7.33351	7.51352	7.3762	7.33692	7.29349	7.48406	7.48569	7.34859	7.3191	7.26676	7.23622	7.47578		0.723948	411	0.871908	0.868236		-0.513156	3.97485	2.6467	0.0496532	-0.196509	-3.28421	-1.89785	1.89254		0.455025	2.56144
0.724571	hexanoylcarnitine (C6)	7.355	7.01468	7.18029	7.05593	7.08263	7.83018	7.79554	7.49433	7.35553	8.01814	6.95769	7.30532	7.33127	7.22525	8.21031	6.95562		0.724571	412	0.87054	0.868236		0.00723318	14.3051	-3.1002	3.53447	3.51056	-7.72556	5.32054	-7.18816		1.23669	7.83179
0.726151	N-acetylglutamine	5.88842	5.9115	5.97439	5.98501	6.2383	5.78857	5.78889	5.76277	5.76141	5.87275	6.06239	5.85801	6.23665	5.87915	5.8781	5.89532		0.726151	413	0.870326	0.868236		-2.157	-0.65562	1.47302	-2.12202	-0.0264175	1.56474	1.54116	2.30014		0.582144	1.57296
0.726161	adipoylcarnitine (C6-DC)	5.795	5.66613	5.46211	5.90495	6.02247	5.88506	5.82206	5.66281	5.9205	5.73489	5.84727	4.76316	6.00345	5.90384	5.90667	5.67097		0.726161	414	0.868236	0.868236		2.16555	1.21353	7.05148	-19.3362	-0.315751	0.319181	1.45325	0.144186		-1.35291	8.31272
0.730103	1-pentadecanoyl-2-arachidonoyl-GPC (15:0/20:4)*	6.23678	6.36211	6.54752	6.67196	6.44203	6.543	6.62588	6.31413	6.22124	6.49046	6.57279	6.56292	6.527	6.47571	6.63104	6.33993		0.730103	415	0.870846	0.870846		-0.249263	2.01746	0.385993	-1.63438	1.31888	-1.02841	0.0778764	0.408591		0.22086	1.25956
0.737016	pyrraline	5.95368	5.63091	5.86088	5.64154	5.60213	6.12808	6.21863	5.72728	5.65729	5.83744	5.83667	5.68554	5.41821	6.16935	6.42815	5.91477		0.737016	416	0.876978	0.876978		-4.97825	3.66777	-0.413027	0.779875	-3.28307	0.673572	3.36931	3.27365		1.15258	2.52433
0.739696	mannose 6-phosphate	6.90565	6.66088	6.299	6.54353	6.19985	6.27832	6.22843	6.4578	6.73776	6.42063	6.40667	6.42122	6.00591	6.34341	6.68254	6.81052		0.739696	417	0.878056	0.877589		-2.43111	-3.60681	1.70945	-1.86915	-3.12809	1.03669	7.29093	5.46184		0.984981	4.21273
0.741903	2-palmitoyl-GPC (16:0)*	5.63212	5.72615	5.94281	5.8053	5.97411	5.86944	5.8847	5.68262	5.77815	5.8937	5.67137	5.99411	5.5739	6.17012	5.33678	5.79059		0.741903	418	0.87857	0.877589		2.59281	2.92605	-4.56744	3.25237	-6.69917	5.12282	-9.3109	1.90009		-1.05374	5.68117
0.742848	hippurate	6.00298	5.31077	5.36714	5.30797	5.91435	5.94653	5.83364	5.36798	6.25241	4.9533	5.40201	5.62957	5.6071	5.89299	5.85843	5.22278		0.742848	419	0.877589	0.877589		4.15516	-6.73113	0.64962	6.05887	-5.19496	-0.900223	0.424915	-2.705		-1.1997	4.23597
0.752819	S-lactoylglutathione	6.55211	6.26731	6.52923	6.85043	6.16165	6.19062	5.96361	5.99875	6.48402	6.58149	6.11018	6.03373	6.15242	6.14141	6.38961	6.24188		0.752819	420	0.887251	0.885977		-1.03913	5.01298	-6.41803	-11.9219	-0.149716	-0.794848	7.14334	4.053		-0.439311	6.77262
0.753528	1,5-anhydroglucitol (1,5-AG)	7.08754	7.19499	7.19199	7.08633	7.11844	7.08842	7.17495	7.09933	7.10306	7.13056	7.29182	7.01896	7.09707	7.09944	7.19628	7.05336		0.753528	421	0.885977	0.885977		0.219046	-0.89547	1.38799	-0.950718	-0.300234	0.155451	0.297312	-0.647568		-0.136177	0.829104
0.761257	gamma-glutamylglutamine	6.08144	6.02025	6.20779	6.17891	6.42239	6.46878	5.7381	6.03532	6.00243	5.99946	6.73822	5.72029	6.10323	6.33564	6.02934	5.94146		0.761257	422	0.892944	0.891171		-1.29918	-0.345351	8.54456	-7.42239	-4.96942	-2.05824	5.0756	-1.55514		-0.390054	5.54177
0.761886	1-stearoyl-2-dihomo-linolenoyl-GPC (18:0/20:3n3 or 6)*	7.55694	7.36046	7.35753	7.32625	7.41155	7.37934	7.51948	7.27528	7.46133	7.37352	7.50737	7.28102	7.39292	7.36035	7.4831	7.40374		0.761886	423	0.891569	0.891171		-1.26512	0.17738	2.03658	-0.617355	-0.251405	-0.257299	-0.483823	1.76566		0.338534	1.09841
0.764739	caprylate (8:0)	7.16129	7.55285	7.36994	7.04595	7.45181	7.44123	7.31853	7.46129	7.54833	7.5392	7.40311	7.18644	7.1466	7.229	7.30156	7.25237		0.764739	424	0.892796	0.891171		5.4046	-0.180793	0.450085	1.99398	-4.09586	-2.85211	-0.231809	-2.79992		-1.10235	2.17979
0.765147	stearoyl-arachidonoyl-glycerol (18:0/20:4) [2]*	6.20028	6.35507	6.43904	5.85461	6.01638	6.1411	6.28475	6.16965	6.24409	6.25398	6.15641	6.24388	6.24162	6.06883	6.20342	6.23228		0.765147	425	0.891171	0.891171		0.706549	-1.59067	-4.38935	6.64893	3.74388	-1.17678	-1.29418	1.01511		0.422422	3.71624
0.773374	dihydroxyacetone phosphate (DHAP)	7.29782	6.82998	7.07262	7.16103	6.95934	6.94303	6.83413	6.87329	7.10082	6.99883	7.05227	6.88225	6.89104	6.86886	7.22593	7.14849		0.773374	426	0.898638	0.898084		-2.69937	2.4722	-0.287645	-3.89297	-0.981358	-1.06827	5.73287	4.00392		0.854108	3.34775
0.778984	3-hydroxyhexanoylcarnitine (2)	6.75464	6.5091	6.60699	6.95916	6.6428	6.83866	6.88382	6.85637	6.85136	6.67397	6.52198	6.70251	6.59654	6.86005	6.95404	6.78256		0.778984	427	0.903037	0.898084		1.43199	2.53281	-1.28671	-3.68792	-0.696273	0.312751	1.01999	-1.07644		-0.411686	1.96921
0.779092	trans-4-hydroxyproline	8.04016	8.10229	7.99326	8.01075	7.96194	7.8595	7.98047	8.11953	7.85345	8.09494	8.18373	8.17588	7.9192	7.99877	8.12034	7.86203		0.779092	428	0.901052	0.898084		-2.32224	-0.0906411	2.38287	2.06124	-0.536754	1.77203	1.75275	-3.17133		0.59574	2.00035
0.780724	3-hydroxyhexanoylcarnitine (1)	7.20682	6.96675	7.0481	7.32567	7.06657	7.27431	7.28937	7.22804	7.34612	7.13086	7.03827	7.17315	7.00665	7.31252	7.29987	7.18342		0.780724	429	0.900835	0.898084		1.93289	2.35563	-0.139484	-2.08198	-0.847964	0.525328	0.144087	-0.617387		-0.0945384	1.36854
0.780882	spermidine	6.80852	6.59009	6.5199	6.65323	6.47808	6.60945	6.6338	6.55221	6.71561	6.52822	6.61512	6.34696	6.53556	6.58331	6.77101	6.63265		0.780882	430	0.898922	0.898084		-1.36453	-0.938909	1.46034	-4.60332	0.887377	-0.395479	2.06841	1.22772		-0.0419799	2.27016
0.781968	1-linoleoyl-GPE (18:2)*	6.32395	6.37741	6.49766	6.18366	6.77149	6.32497	6.37717	6.29725	6.45336	6.54547	6.35448	6.67222	6.38188	6.66195	5.89607	6.46657		0.781968	431	0.898084	0.898084		2.04635	2.63526	-2.20356	7.90076	-5.75368	5.32775	-7.54419	2.68873		0.435866	5.75219
0.786015	1-arachidonoyl-GPI (20:4)*	5.9006	5.75276	6.09395	5.83487	6.1934	6.08717	6.19185	5.8826	5.88281	6.18135	5.60733	6.38536	5.74597	6.33242	5.33389	6.07069		0.786015	432	0.900642	0.899256		-0.301359	7.45016	-7.98517	9.43445	-7.22431	4.02893	-13.8562	3.19745		-0.707811	8.90141
0.78813	S-adenosylmethionine (SAM)	6.59836	6.55928	6.47961	6.56766	6.6452	6.49268	6.47142	6.46311	6.55119	6.58498	6.50384	6.60861	6.50952	6.5237	6.52351	6.5242		0.78813	433	0.90098	0.899256		-0.714874	0.391781	0.373896	0.623556	-2.04166	0.477738	0.804939	0.945288		0.225077	1.02189
0.788439	1-(1-enyl-stearoyl)-2-linoleoyl-GPE (P-18:0/18:2)*	7.69105	7.77556	7.97802	7.74557	8.03779	7.76453	7.68667	7.87737	7.78429	7.75861	7.91222	7.85099	7.95079	7.84352	7.7042	7.81315		0.788439	434	0.899256	0.899256		1.21224	-0.217875	-0.824754	1.36104	-1.08241	1.0174	0.228096	-0.815158		-0.0476674	0.956332
0.792241	phenol sulfate	5.15034	4.96774	5.91251	6.22424	5.34361	5.3333	5.41772	5.06682	5.31593	5.30849	6.06679	5.6058	5.20014	5.66228	5.41284	5.08378		0.792241	435	0.901516	0.901516		3.21517	6.85936	2.60943	-9.93607	-2.68483	6.16849	-0.0902039	0.334885		0.465866	5.72196
0.799123	N-stearoyl-sphingadienine (d18:2/18:0)*	6.88319	6.8494	7.01111	7.06232	6.90151	6.93459	7.03409	6.95673	6.74722	6.89118	6.92663	7.05096	7.03047	7.04811	7.02749	6.97833		0.799123	436	0.907262	0.906309		-1.97535	0.60998	-1.20503	-0.160896	1.86868	1.63701	-0.0937861	0.31039		0.423764	1.07004
0.800116	1-stearoyl-GPS (18:0)*	6.24614	6.14524	6.20673	6.09815	6.33015	6.35017	6.30136	5.99729	6.13173	6.39951	5.93545	6.37138	5.95364	6.45035	5.72158	6.44416		0.800116	437	0.906309	0.906309		-1.83168	4.13777	-4.3708	4.48051	-5.94793	1.5776	-9.20092	7.45118		-0.267513	6.2429
0.802686	xanthine	5.99967	5.90821	5.58813	6.04491	5.75834	5.95937	5.80024	5.48895	5.64562	5.66501	5.96486	5.84433	5.69625	5.98603	5.80708	5.75504		0.802686	438	0.907145	0.907145		-5.90124	-4.11629	6.74154	-3.31805	-1.07816	0.447379	0.117909	4.8477		0.520291	4.00798
0.80674	1-palmitoyl-GPE (16:0)	5.8642	5.88084	5.91703	5.90412	5.99433	5.98003	5.84643	5.71861	5.86856	6.04304	5.75473	6.18452	5.81668	6.18361	5.46431	5.9633		0.80674	439	0.90965	0.90965		0.0744689	2.75811	-2.74285	4.74919	-2.96365	3.40421	-6.53605	4.27896		0.421131	4.4318
0.809245	5-methylthioadenosine (MTA)	6.95167	6.99034	6.957	7.02924	7.10255	6.97307	6.97832	6.94081	7.0054	6.94148	7.00213	7.09299	7.02297	7.00817	6.98078	6.82022		0.809245	440	0.9104	0.909978		0.772965	-0.698922	0.6488	0.906897	-1.12032	0.50338	0.0353667	-1.73733		-0.208875	0.996207
0.812275	inosine 5'-monophosphate (IMP)	7.49355	6.46758	6.44019	6.72763	6.88334	6.74691	6.16786	6.27813	6.86521	6.70765	6.8797	6.16323	6.63996	6.30901	6.61691	6.69263		0.812275	441	0.911737	0.909978		-8.3851	3.71179	6.8246	-8.38924	-3.53567	-6.49035	7.28044	6.60242		0.857711	6.79221
0.812555	trimethylamine N-oxide	6.68599	6.48691	6.59903	6.89337	6.7478	6.86049	6.79875	6.73287	6.8343	6.67342	6.54057	6.59288	6.60745	6.78885	6.94248	6.9551		0.812555	442	0.909988	0.909978		2.21827	2.87524	-0.885978	-4.35904	-2.08001	-1.04427	2.114	3.30075		-0.0113306	2.85287
0.814385	1-stearoyl-GPI (18:0)	6.5915	6.56386	6.65231	6.4875	6.81125	6.61415	6.7324	6.48916	6.5232	6.723	6.33679	6.75182	6.44606	6.91365	6.2661	6.76215		0.814385	443	0.909978	0.909978		-1.03627	2.42444	-4.74298	4.07435	-5.36148	4.52814	-6.92619	4.20688		-0.256693	5.15481
0.81664	1-palmitoyl-2-oleoyl-GPS (16:0/18:1)	5.72473	5.6036	5.83561	6.24901	5.78655	6.14596	5.7937	5.97563	5.81491	5.79637	5.97804	5.76348	6.01202	6.15661	5.92481	5.82884		0.81664	444	0.910443	0.910443		1.57525	3.44013	2.44055	-7.76965	3.89631	0.173317	2.26294	-2.45644		0.283878	4.16254
0.818567	citrate	7.32156	7.59051	7.37413	7.40508	7.36704	7.37704	7.50305	7.59319	7.48847	7.40245	7.49962	7.66114	7.45772	7.41352	7.41058	7.32144		0.818567	445	0.910541	0.910541		2.27966	-2.47757	1.70175	3.45788	1.23081	0.494426	-1.23244	-3.57885		-0.0577151	2.4851
0.825359	gulonate*	6.22323	6.20752	6.32766	6.30298	6.21399	6.16518	6.12139	6.15105	6.36822	6.13954	6.39548	6.26042	6.11051	6.12149	6.22321	6.02968		0.825359	446	0.916038	0.913345		2.32995	-1.09504	1.0718	-0.675299	-1.66539	-0.70869	1.66346	-1.97322		-0.483197	1.36052
0.825646	ergothioneine	7.43646	7.48126	7.37933	7.37928	7.05919	7.25899	7.42578	7.20808	7.44382	7.49833	7.4337	7.22383	7.08157	7.27822	7.44077	7.27215		0.825646	447	0.914305	0.913345		0.0989718	0.228157	0.736856	-2.10649	0.317033	0.264899	0.201837	0.888794		0.0758689	0.999451
0.829158	beta-citrylglutamate	6.77559	6.48688	6.5185	6.68973	6.65216	6.73203	6.72869	6.64898	6.68626	6.46941	6.78608	6.54141	6.68728	6.88459	6.67653	6.58796		0.829158	448	0.916146	0.913345		-1.31839	-0.269405	4.10479	-2.21703	0.528039	2.26608	-0.775143	-0.917645		0.388527	2.14621
0.829379	1-dihomo-linolenylglycerol (20:3)	5.86317	5.28389	5.87219	5.41846	5.74411	5.60316	5.85297	5.62258	5.79451	5.75821	5.67927	5.68794	5.57533	5.76663	5.35771	5.83839		0.829379	449	0.914348	0.913345		-1.17104	8.9767	-3.28535	4.97341	-2.93835	2.91755	-8.46179	3.83827		0.860063	5.9779
0.830314	nicotinamide adenine dinucleotide (NAD+)	7.55302	7.63293	7.57152	7.48541	7.66695	7.63701	7.71313	7.62518	7.64662	7.56026	7.61154	7.74423	7.66694	7.64201	7.60089	7.4923		0.830314	450	0.913345	0.913345		1.23915	-0.952098	0.528559	3.45759	-6.5215e-05	0.06551	-1.45523	-1.74266		-0.0140566	1.74634
0.83404	nicotinamide adenine dinucleotide reduced (NADH)	7.5685	7.56288	7.63907	7.71347	7.45342	7.56012	7.50486	7.45343	7.67683	7.6086	7.59497	7.43998	7.43919	7.54727	7.72448	7.51193		0.83404	451	0.91541	0.91541		1.43138	0.604505	-0.577348	-3.5456	-0.190852	-0.170063	2.92638	0.78486		-0.0240166	1.93697
0.836922	X-23644	7.24417	7.31076	7.32623	7.17344	6.65296	7.40096	7.42653	7.18269	7.33705	7.32879	7.13964	7.26798	6.5104	7.60759	7.67729	6.95798		0.836922	452	0.91654	0.91654		1.28216	0.246554	-2.54689	1.3178	-2.14276	2.79189	3.37646	-3.12853		-0.0122101	2.64125
0.840522	ceramide (d18:1/17:0, d17:1/18:0)*	5.8193	5.84475	5.87796	6.11716	5.95282	5.85507	6.1039	6.00917	5.68212	5.91944	5.90951	6.0544	6.06632	5.99	5.9882	6.03078		0.840522	453	0.918451	0.918451		-2.35733	1.2779	0.536836	-1.02595	1.90676	2.30455	-1.8954	0.359517		0.494888	1.52358
0.852806	sphingomyelin (d18:1/20:1, d18:2/20:0)*	6.10134	5.94511	6.0601	6.3744	6.17155	6.41402	6.10497	6.00172	6.05354	6.03728	6.26326	6.03752	6.2691	6.3731	6.06853	5.98417		0.852806	454	0.929821	0.929821		-0.783385	1.55042	3.3525	-5.28498	1.58067	-0.637961	-0.596809	-0.29235		-0.0469295	2.73575
0.858619	cytidine 5'-monophosphate (5'-CMP)	6.56393	6.48046	6.40799	6.40609	6.43039	6.41984	6.4364	6.40361	6.45591	6.3616	6.43803	6.46159	6.49035	6.43718	6.51777	6.34507		0.858619	455	0.934102	0.934102		-1.64563	-1.83416	0.468821	0.866253	0.93251	0.270022	1.26425	-0.914125		0.15051	1.12192
0.863804	S-methylcysteine sulfoxide	6.87844	6.98285	6.42316	7.18432	6.64979	6.78453	6.52316	6.38479	6.96673	6.86108	6.60074	6.96929	6.30646	6.78367	6.62942	6.5944		0.863804	456	0.937682	0.937682		1.28359	-1.7439	2.76471	-2.9931	-5.16308	-0.0127054	1.6289	3.28298		-0.319456	3.13629
0.870162	1-palmitoyl-2-eicosapentaenoyl-GPC (16:0/20:5)*	7.22338	7.24902	7.39035	7.51504	7.35373	7.41098	7.20709	7.17589	7.23576	7.27946	7.33588	7.43639	7.43864	7.25404	7.29745	7.29367		0.870162	457	0.942517	0.939418		0.171291	0.419905	-0.737042	-1.04659	1.15473	-2.11766	1.25371	1.64127		0.0811901	1.40548
0.870796	2-hydroxybutyrate/2-hydroxyisobutyrate	6.67302	6.55679	6.63126	6.83983	6.54153	6.77854	6.73757	6.52302	6.71379	6.71372	6.56626	6.42793	6.94407	6.56077	6.67897	6.56017		0.870796	458	0.941144	0.939418		0.611013	2.39327	-0.98016	-6.02203	6.15363	-3.21257	-0.869765	0.569491		-0.281161	3.90872
0.871097	3,4-dihydroxybutyrate	5.8056	5.60328	5.78747	6.00838	5.68525	5.63029	5.44539	5.27084	5.44187	5.8351	5.87176	5.62883	5.47569	5.77862	5.59272	5.4885		0.871097	459	0.939418	0.939418		-6.26511	4.13728	1.45646	-6.31696	-3.68612	2.63454	2.70563	4.12959		0.722916	4.09036
0.879733	5-dodecenoylcarnitine (C12:1)	6.88012	6.70761	7.00107	6.94013	6.57644	7.5981	7.66961	7.30722	7.09774	7.6723	6.5357	6.85465	7.21822	6.92936	8.07175	6.57847		0.879733	460	0.946669	0.944719		3.16308	14.3821	-6.64714	-1.23159	9.75871	-8.80145	5.24336	-9.973		0.390141	9.58412
0.881909	methylsuccinoylcarnitine	5.99738	5.97183	5.47248	5.95676	6.05394	5.87354	6.50308	5.94723	5.99682	5.9189	5.85271	5.73501	6.0205	5.97048	6.34997	5.85136		0.881909	461	0.946953	0.944719		-0.00935409	-0.886312	6.94792	-3.72264	-0.552433	1.65037	-2.35444	-1.61188		-0.0756302	3.51302
0.883134	lactate	8.66685	8.24531	8.38261	8.57085	8.39681	8.31187	8.17816	8.18348	8.35644	8.38236	8.49237	8.17514	8.31338	8.22447	8.57565	8.54044		0.883134	462	0.946215	0.944719		-3.58153	1.66212	1.30939	-4.61693	-0.993568	-1.05148	4.86036	4.36198		0.790268	3.32075
0.883646	dimethylglycine	6.94989	7.02037	7.12085	7.20038	7.1116	7.12239	7.03299	6.96086	7.30166	7.04976	7.1807	7.00173	7.06377	6.97069	7.07613	6.94644		0.883646	463	0.944719	0.944719		5.06159	0.418625	0.840363	-2.75886	-0.672591	-2.12995	0.613367	-0.207216		-0.556608	1.39835
0.892045	tryptophan betaine	7.42098	6.24059	7.13209	6.50002	6.29723	7.05133	7.76427	6.18987	7.6212	6.30018	7.06956	6.55598	6.18154	7.2025	7.72298	5.99583		0.892045	464	0.951643	0.949881		2.69797	0.954877	-0.876769	0.860781	-1.83705	2.14382	-0.531705	-3.13482		-0.345837	1.81037
0.892921	inosine	7.85946	7.06888	6.9002	7.26057	7.28486	7.44738	6.89976	6.98806	7.30484	7.15904	7.45062	6.89272	7.0776	7.13975	7.24071	7.28775		0.892921	465	0.950529	0.949881		-7.05673	1.27555	7.97702	-5.06646	-2.84509	-4.13061	4.94146	4.28861		0.920069	5.04926
0.894232	1-stearoyl-2-oleoyl-GPE (18:0/18:1)	6.8894	6.78386	6.9055	6.66222	6.88704	7.03533	6.84121	6.87682	6.56831	6.52042	6.91988	6.9775	7.00193	7.0129	6.90975	6.89136		0.894232	466	0.949881	0.949881		-4.66064	-3.88339	0.20824	4.73227	1.66812	-0.318862	1.00178	0.211406		0.517079	2.56838
0.899651	2-linoleoyl-GPE (18:2)*	6.2663	6.20484	6.40302	6.08819	6.74038	6.15322	6.21317	6.11765	6.27783	6.47586	6.12627	6.58352	6.15752	6.5888	5.72193	6.41129		0.899651	467	0.953591	0.953319		0.183872	4.36781	-4.32222	8.13602	-8.64725	7.07884	-7.90637	4.79987		0.500958	7.2184
0.90132	1-methyl-5-imidazolelactate	7.37892	7.05934	7.02801	6.98409	6.18401	7.10155	6.98446	7.17204	7.53157	7.02934	7.00819	6.98051	6.5532	7.01822	6.98492	6.70074		0.90132	468	0.953319	0.953319		2.06873	-0.424983	-0.281986	-0.0513166	5.97	-1.17334	0.00658605	-6.57127		-0.3609	3.64121
0.907602	3-hydroxyoctanoylcarnitine (2)	6.52807	6.28761	6.55893	6.60103	6.34395	6.69199	6.70156	6.546	6.64398	6.4421	6.52568	6.4711	6.39694	6.63074	6.64517	6.53624		0.907602	469	0.957917	0.956297		1.77556	2.45699	-0.506927	-1.96839	0.835252	-0.915348	-0.841402	-0.149175		-0.155571	1.42972
0.909818	4-cholesten-3-one	5.67619	5.44376	4.38189	5.94117	5.49199	5.59005	5.62796	4.38189	5.56654	5.44894	5.36958	4.38189	5.08079	5.73426	5.25591	5.42144		0.909818	470	0.958212	0.956297		-1.93174	0.0952467	22.5402	-26.2453	-7.48721	2.57962	-6.61086	23.7236		1.22789	17.5858
0.911566	1-stearoyl-2-meadoyl-GPI (18:0/20:3n9)*	6.92414	5.36214	7.02087	6.86424	5.36214	6.35862	6.70388	6.6024	6.06111	6.55345	6.79658	6.86853	6.17661	6.78542	6.08913	6.10371		0.911566	471	0.958015	0.956297		-12.4641	22.217	-3.19453	0.062527	15.1894	6.71203	-9.17005	-7.55315		3.46617	11.8083
0.911863	imidazole lactate	7.65809	7.38533	7.87674	7.58834	7.47481	7.19333	7.17189	7.68874	7.77445	7.34276	7.73462	7.49956	7.28594	7.49569	7.33283	7.51299		0.911863	472	0.956297	0.956297		1.51948	-0.576399	-1.80435	-1.16994	-2.52679	4.20332	2.244	-2.28579		-0.273707	2.54117
0.917056	1-(1-enyl-stearoyl)-GPE (P-18:0)*	6.35273	6.36547	6.41269	6.31852	6.50011	6.49579	6.30886	6.38965	6.2991	6.42201	6.43963	6.32939	6.46187	6.443	6.33335	6.42878		0.917056	473	0.95971	0.95971		-0.844266	0.888214	0.420042	0.171907	-0.58819	-0.812619	0.388105	0.612365		0.154261	0.627199
0.922619	4-hydroxyglutamate	5.75814	6.22872	5.82569	5.14339	5.56138	5.4074	5.57115	5.76266	5.51133	6.00716	6.13551	5.84272	5.70748	5.73868	5.69842	4.44447		0.922619	474	0.963494	0.961252		-4.28638	-3.55717	5.31827	13.5967	2.62699	6.1264	2.28438	-22.8747		0.502978	11.5249
0.926844	p-cresol sulfate	6.22896	6.19395	6.18583	6.5046	6.14541	6.60929	6.18707	5.99402	6.3846	6.11834	6.49799	6.22003	6.25733	6.41455	6.07866	6.13234		0.926844	475	0.965869	0.961252		2.49868	-1.22066	5.04636	-4.37486	1.82115	-2.94638	-1.75207	2.30763		-0.159834	3.32438
0.927393	2-methylbutyrylcarnitine (C5)	6.65685	7.02482	6.50482	6.7598	6.77669	6.69766	6.81144	6.54076	6.58984	7.03929	6.65768	6.75211	6.79082	6.71202	6.84816	6.4051		0.927393	476	0.964411	0.961252		-1.00657	0.20597	2.34995	-0.113746	0.20845	0.214358	0.53902	-2.07404		0.189994	1.29142
0.927536	glutamine	10.0176	10.0331	10.0808	10.1161	10.1763	9.90549	9.92722	9.93581	10.0273	10.0089	10.0647	10.114	10.0863	10.0093	10.026	9.87439		0.927536	477	0.962537	0.961252		0.09641	-0.241362	-0.159522	-0.0202153	-0.88519	1.04763	0.995354	-0.618208		0.0169269	0.745666
0.930546	dehydroepiandrosterone sulfate (DHEA-S)	6.13069	6.17264	5.69004	6.41829	5.64143	6.15397	6.10101	6.07373	6.35325	5.81491	6.15814	5.97917	5.8345	6.05272	6.05305	6.21441		0.930546	478	0.96364	0.961252		3.63034	-5.79532	8.22665	-6.84172	3.42229	-1.64528	-0.786099	2.31629		-0.157598	5.29624
0.932121	arabonate/xylonate	6.30642	6.26592	6.18607	6.4402	6.17884	6.02794	6.33705	6.22398	6.2849	6.15953	6.33461	6.38677	6.08534	6.10954	6.42775	6.1539		0.932121	479	0.963257	0.961252		-0.341192	-1.69791	2.40112	-0.829756	-1.51336	1.35366	1.43131	-1.12592		0.00273532	1.67211
0.932123	X-24728	5.9057	5.87371	5.73633	5.82652	5.97461	5.03736	6.01985	5.76007	5.89356	5.81431	5.03736	5.99559	5.82803	5.81118	6.11276	5.74251		0.932123	480	0.961252	0.961252		-0.20553	-1.0113	-12.1849	2.90175	-2.45328	15.3615	1.54338	-0.304805		0.550327	8.16765
0.9371	oxalate (ethanedioate)	6.43017	6.39127	6.36473	6.42725	6.37864	6.42622	6.37172	6.37917	6.45123	6.28023	6.4136	6.38245	6.4092	6.4085	6.38153	6.45609		0.9371	481	0.964375	0.964375		0.327565	-1.73743	0.767841	-0.697033	0.47913	-0.275776	0.153946	1.20583		-0.0147846	0.989606
0.943644	1-(1-enyl-oleoyl)-GPE (P-18:1)*	6.21265	6.12179	6.25178	6.25921	6.26531	6.28169	6.17198	6.10761	6.13357	6.16498	6.25339	6.23124	6.23529	6.27166	6.20704	6.16545		0.943644	482	0.969095	0.969095		-1.27289	0.705463	0.0257367	-0.446861	-0.479178	-0.159686	0.567954	0.946884		0.165759	0.574451
0.948474	(S)-3-hydroxybutyrylcarnitine	7.20377	7.02025	7.23543	7.20975	7.01472	7.31313	7.24301	7.18621	7.34616	7.141	7.21397	7.12544	6.99169	7.2669	7.18933	7.13568		0.948474	483	0.972039	0.970153		1.97662	1.72004	-0.296541	-1.16939	-0.328281	-0.632069	-0.741155	-0.703166		-0.307223	0.940237
0.948594	2-linoleoylglycerol (18:2)	6.75997	6.51095	6.68042	6.43893	6.73075	6.47959	6.61869	6.52396	6.69506	6.69247	6.28161	6.80764	6.57648	6.7065	6.28931	6.6422		0.948594	484	0.970153	0.970153		-0.960226	2.78794	-5.9698	5.72628	-2.29203	3.50206	-4.97651	1.81234		0.0843229	4.50407
0.956096	guanosine	6.02632	5.6503	5.44207	5.66492	5.60894	6.02662	5.70674	5.56835	5.67793	5.57598	5.7854	5.83052	5.55532	5.99457	5.75764	5.54909		0.956096	485	0.975809	0.975125		-5.78125	-1.31524	6.30887	2.92338	-0.955885	-0.531774	0.892069	-0.345866		0.996507	2.74586
0.958743	uridine	6.57947	6.45903	6.25231	6.41923	6.37614	6.56236	6.52475	6.35078	6.36084	6.28325	6.57847	6.54744	6.42645	6.47537	6.47604	6.34972		0.958743	486	0.976497	0.975125		-3.32294	-2.72146	5.21661	1.99723	0.789082	-1.32573	-0.746603	-0.0167066		0.456062	2.5849
0.959365	threonate	7.67134	7.58016	7.45892	7.72578	7.45136	7.61779	7.5613	7.49425	7.6046	7.42566	7.66897	7.60193	7.52869	7.67151	7.56254	7.47943		0.959365	487	0.975125	0.975125		-0.869966	-2.03822	2.81601	-1.60304	1.03789	0.705178	0.0164258	-0.197778		0.105211	1.64268
0.965676	X-24453	6.1868	6.23869	6.12552	6.47734	6.1839	6.27851	6.00598	6.2104	6.3155	6.16481	6.2187	5.79939	6.15676	6.07173	6.48414	6.45292		0.965676	488	0.979528	0.978746		2.08027	-1.18426	1.52105	-10.4665	-0.438833	-3.29355	7.96137	3.90518		-0.28508	5.80759
0.966956	piperine	6.67946	6.06564	6.51935	6.29581	6.33568	5.90363	6.10529	6.26261	7.04546	5.99933	6.63954	6.07291	6.44953	6.05026	6.00061	5.88104		0.966956	489	0.978821	0.978746		5.47945	-1.09306	1.84347	-3.54043	1.79693	2.48388	-1.71468	-6.09277		-0.902379	3.1856
0.97056	N-acetylserine	6.2322	6.07838	6.12662	6.18984	6.35701	6.17131	6.15692	6.11991	6.09708	6.10862	6.17849	6.10972	6.37353	6.15795	6.2218	6.193		0.97056	490	0.980463	0.978746		-2.16813	0.497583	0.846634	-1.29427	0.259808	-0.216469	1.05371	1.19423		0.334461	0.866728
0.970837	hypotaurine	6.35088	6.2774	6.37756	6.403	6.37512	6.14743	6.36139	5.99174	6.26262	6.23324	6.55156	6.3598	6.36599	6.20635	6.43194	5.86251		0.970837	491	0.978746	0.978746		-1.38959	-0.703381	2.72825	-0.674762	-0.143135	0.958466	1.10903	-2.15669		0.159684	1.583
0.97396	X-12462	5.81726	5.66139	5.94683	6.21605	5.53817	5.70696	5.66028	5.33279	6.01333	5.59492	6.03212	5.75092	5.61019	5.76858	5.66488	5.46436		0.97396	492	0.979898	0.979898		3.37052	-1.17415	1.43428	-7.48265	1.30043	1.07958	0.0812504	2.46715		-0.32773	3.35718
0.980217	uridine 5'-diphosphate (UDP)	6.96545	6.90569	6.87067	6.96233	6.91377	6.83613	6.89178	6.86034	6.94429	6.86674	6.89156	6.9679	6.87859	6.8871	6.95465	6.81834		0.980217	493	0.984194	0.983195		-0.303785	-0.564027	0.304148	0.0799589	-0.508811	0.745539	0.912202	-0.612244		0.0509666	0.635153
0.98173	stearoyl-arachidonoyl-glycerol (18:0/20:4) [1]*	5.39579	5.93488	5.79744	4.6934	5.39236	5.61203	5.78808	5.67341	5.68494	5.52522	5.74205	5.76604	5.66361	4.6934	5.59849	5.5746		0.98173	494	0.983717	0.983195		5.35888	-6.90256	-0.955491	22.8541	5.03044	-16.3688	-3.27558	-1.74179		-0.194241	12.0942
0.983195	1-stearoyl-2-linoleoyl-GPG (18:0/18:2)*	6.49166	6.56587	5.97023	6.24339	6.53093	6.60341	5.90285	6.64821	6.67005	6.50732	6.63697	6.47823	5.20388	6.42432	6.4908	6.58316		0.983195	495	0.983195	0.983195		2.74797	-0.891626	11.1677	3.76132	-20.3195	-2.71206	9.96059	-0.978474		-0.00172273	10.4886
